# Supplementary material for: Whole-limb scaling of muscle mass and force-generating capacity in amniotes
Source: PeerJ. 2021 Nov 29;9:e12574. doi: 10.7717/peerj.12574 (PMC8638577; doi:10.7717/peerj.12574)
Supplement: Supplemental Information 2 — Raw hindlimb data, raw forelimb data, hindlimb data collated into the parameters investigated in the study, and forelimb data collated into the parameters investigated in the study. [file peerj-09-12574-s002.xlsx]

## Sheet: Raw data - hindlimb
Species	Group	Body mass (kg)	Muscle	Location	Muscle mass (kg)	Fascicle length (m)	Pennation (°)	Study	PCSA (m2)	Notes
Alligator mississippiensis	reptile	57.7	IT1	proximal	0.01481	0.093	0	Allen et al. (2015)	0.000150233	Largest individual studied
Alligator mississippiensis	reptile	57.7	IT2	proximal	0.1082	0.051	28	Allen et al. (2015)	0.0017672
Alligator mississippiensis	reptile	57.7	IT3	proximal	0.03296	0.112	24	Allen et al. (2015)	0.000253626
Alligator mississippiensis	reptile	57.7	AMB1	proximal	0.00565	0.067	0	Allen et al. (2015)	7.95551e-05
Alligator mississippiensis	reptile	57.7	AMB2	proximal	0.00726	0.043	9	Allen et al. (2015)	0.000157319
Alligator mississippiensis	reptile	57.7	FMTE	proximal	0.00444	0.031	33	Allen et al. (2015)	0.00011332
Alligator mississippiensis	reptile	57.7	FMTI	proximal	0.12237	0.04	42	Allen et al. (2015)	0.00214478
Alligator mississippiensis	reptile	57.7	ILFB	proximal	0.03256	0.156	0	Allen et al. (2015)	0.000196904
Alligator mississippiensis	reptile	57.7	IF	proximal	0.00684	0.069	30	Allen et al. (2015)	8.09901e-05
Alligator mississippiensis	reptile	57.7	PIFI2	proximal	0.231	0.146	0	Allen et al. (2015)	0.00149263
Alligator mississippiensis	reptile	57.7	PIFI1	proximal	0.06153	0.125	0	Allen et al. (2015)	0.000464377
Alligator mississippiensis	reptile	57.7	FTE	proximal	0.12018	0.148	0	Allen et al. (2015)	0.000766063
Alligator mississippiensis	reptile	57.7	FTI1	proximal	0.01388	0.152	0	Allen et al. (2015)	8.6147e-05
Alligator mississippiensis	reptile	57.7	FTI2	proximal	0.08114	0.194	0	Allen et al. (2015)	0.000394573
Alligator mississippiensis	reptile	57.7	FTI3	proximal	0.04157	0.072	0	Allen et al. (2015)	0.00054468
Alligator mississippiensis	reptile	57.7	FTI4	proximal	0.01936	0.118	0	Allen et al. (2015)	0.000154781
Alligator mississippiensis	reptile	57.7	PIT	proximal	0.03575	0.159	12	Allen et al. (2015)	0.000207481
Alligator mississippiensis	reptile	57.7	ADD1	proximal	0.0555	0.155	0	Allen et al. (2015)	0.000337797
Alligator mississippiensis	reptile	57.7	ADD2	proximal	0.02588	0.16	0	Allen et al. (2015)	0.000152594
Alligator mississippiensis	reptile	57.7	PIFE1	proximal	0.0531	0.147	0	Allen et al. (2015)	0.000340778
Alligator mississippiensis	reptile	57.7	PIFE2	proximal	0.05938	0.092	13	Allen et al. (2015)	0.000593295
Alligator mississippiensis	reptile	57.7	PIFE3	proximal	0.0488	0.055	32	Allen et al. (2015)	0.000709858
Alligator mississippiensis	reptile	57.7	ISTR	proximal	0.02209	0.034	25	Allen et al. (2015)	0.000555503
Alligator mississippiensis	reptile	57.7	CFB	proximal	0.09575	0.107	0	Allen et al. (2015)	0.000844207
Alligator mississippiensis	reptile	57.7	CFL	proximal	0.91028	0.237	48	Allen et al. (2015)	0.00242455
Alligator mississippiensis	reptile	57.7	GE	distal	0.0815	0.035	30	Allen et al. (2015)	0.00190245
Alligator mississippiensis	reptile	57.7	GI	distal	0.0379	0.091	19	Allen et al. (2015)	0.000371503
Alligator mississippiensis	reptile	57.7	FDL	distal	0.0448	0.034	24	Allen et al. (2015)	0.00113559
Alligator mississippiensis	reptile	57.7	FHL	distal	0.01281	0.038	23	Allen et al. (2015)	0.000292742
Alligator mississippiensis	reptile	57.7	EDL	distal	0.03489	0.035	22	Allen et al. (2015)	0.000871953
Alligator mississippiensis	reptile	57.7	TA	distal	0.0276	0.121	0	Allen et al. (2015)	0.000215188
Alligator mississippiensis	reptile	57.7	PP	distal	0.00929	0.025	25	Allen et al. (2015)	0.000317721
Alligator mississippiensis	reptile	57.7	FL	distal	0.02185	0.026	29	Allen et al. (2015)	0.000693412
Alligator mississippiensis	reptile	57.7	FB	distal	0.00718	0.024	27	Allen et al. (2015)	0.000251471
Alligator mississippiensis	reptile	57.7	IC	distal	0.03292	0.024	30	Allen et al. (2015)	0.00112066
Crocodylus johnstoni	reptile	20.19	IT1	proximal	0.0047	0.06542	0	Allen et al. (2015)	6.77769e-05	Largest individual studied
Crocodylus johnstoni	reptile	20.19	IT2	proximal	0.022	0.01506	16.6	Allen et al. (2015)	0.0013207
Crocodylus johnstoni	reptile	20.19	IT3	proximal	0.0082	0.01392	21.2	Allen et al. (2015)	0.000518126
Crocodylus johnstoni	reptile	20.19	AMB1	proximal	0.0063	0.06844	0	Allen et al. (2015)	8.6841e-05
Crocodylus johnstoni	reptile	20.19	AMB2	proximal	0.0146	0.0544	0	Allen et al. (2015)	0.000253191
Crocodylus johnstoni	reptile	20.19	FMTE	proximal	0.008	0.00842	0	Allen et al. (2015)	0.000896338
Crocodylus johnstoni	reptile	20.19	FMTI	proximal	0.0375	0.00392	17.6	Allen et al. (2015)	0.00860239
Crocodylus johnstoni	reptile	20.19	ILFB	proximal	0.0067	0.09768	0	Allen et al. (2015)	6.47088e-05
Crocodylus johnstoni	reptile	20.19	IF	proximal	0.0086	0.02154	23.8	Allen et al. (2015)	0.000344627
Crocodylus johnstoni	reptile	20.19	PIFI2	proximal	0.0614	0.12538	0	Allen et al. (2015)	0.000461992
Crocodylus johnstoni	reptile	20.19	PIFI1	proximal	0.0199	0.06078	0	Allen et al. (2015)	0.000308878
Crocodylus johnstoni	reptile	20.19	FTE	proximal	0.0398	0.10546	0	Allen et al. (2015)	0.000356032
Crocodylus johnstoni	reptile	20.19	FTI1	proximal	0.0056	0.097	0	Allen et al. (2015)	5.44641e-05
Crocodylus johnstoni	reptile	20.19	FTI2	proximal	0.0307	0.127	0	Allen et al. (2015)	0.000228049
Crocodylus johnstoni	reptile	20.19	FTI3	proximal	0.015	0.10078	0	Allen et al. (2015)	0.000140414
Crocodylus johnstoni	reptile	20.19	FTI4	proximal	0.004	0.016	0	Allen et al. (2015)	0.000235849
Crocodylus johnstoni	reptile	20.19	PIT	proximal	0.0088	0.09	0	Allen et al. (2015)	9.22432e-05
Crocodylus johnstoni	reptile	20.19	ADD1	proximal	0.0244	0.08474	0	Allen et al. (2015)	0.000271641
Crocodylus johnstoni	reptile	20.19	ADD2	proximal	0.0062	0.07696	0	Allen et al. (2015)	7.60013e-05
Crocodylus johnstoni	reptile	20.19	PIFE1	proximal	0.021	0.06858	0	Allen et al. (2015)	0.000288879
Crocodylus johnstoni	reptile	20.19	PIFE2	proximal	0.0144	0.07752	0	Allen et al. (2015)	0.000175244
Crocodylus johnstoni	reptile	20.19	PIFE3	proximal	0.0141	0.043	0	Allen et al. (2015)	0.000309346
Crocodylus johnstoni	reptile	20.19	ISTR	proximal	0.0097	0.0455	0	Allen et al. (2015)	0.00020112
Crocodylus johnstoni	reptile	20.19	CFB	proximal	0.0238	0.0128	16	Allen et al. (2015)	0.00168618
Crocodylus johnstoni	reptile	20.19	CFL	proximal	0.3163	0.104285	1.76923	Allen et al. (2015)	0.00286
Crocodylus johnstoni	reptile	20.19	GE	distal	0.024	0.02556	36.8	Allen et al. (2015)	0.000709302
Crocodylus johnstoni	reptile	20.19	GI	distal	0.0096	0.07504	0	Allen et al. (2015)	0.00012069
Crocodylus johnstoni	reptile	20.19	FDL	distal	0.0137	0.00908	17	Allen et al. (2015)	0.00136121
Crocodylus johnstoni	reptile	20.19	FHL	distal	0.0083	0.0093	40.4	Allen et al. (2015)	0.000641182
Crocodylus johnstoni	reptile	20.19	EDL	distal	0.0087	0.05973	0	Allen et al. (2015)	0.000137411
Crocodylus johnstoni	reptile	20.19	TA	distal	0.0091	0.0683	0	Allen et al. (2015)	0.000125694
Crocodylus johnstoni	reptile	20.19	PP	distal	0.0023	0.008	33	Allen et al. (2015)	0.00022747
Crocodylus johnstoni	reptile	20.19	FL	distal	0.0032	0.043	0	Allen et al. (2015)	7.02062e-05
Crocodylus johnstoni	reptile	20.19	FB	distal	0.0015	0.051	0	Allen et al. (2015)	2.77469e-05
Crocodylus johnstoni	reptile	20.19	IC	distal	0.0009	0.027	0	Allen et al. (2015)	3.14465e-05
Crocodylus moreletii	reptile	27.7	IT1	proximal	0.00635	0.1	0	Allen et al. (2015)	5.99057e-05	Largest individual studied
Crocodylus moreletii	reptile	27.7	IT2	proximal	0.05547	0.0575	11.25	Allen et al. (2015)	0.000892603
Crocodylus moreletii	reptile	27.7	IT3	proximal	0.00963	0.052	31	Allen et al. (2015)	0.000149755
Crocodylus moreletii	reptile	27.7	AMB1	proximal	0.01843	0.0814	0	Allen et al. (2015)	0.000213597
Crocodylus moreletii	reptile	27.7	AMB2	proximal	0.00678	0.0366	13.3333	Allen et al. (2015)	0.00017005
Crocodylus moreletii	reptile	27.7	FMTE	proximal	0.01248	0.0385	36	Allen et al. (2015)	0.000247403
Crocodylus moreletii	reptile	27.7	FMTI	proximal	0.0558	0.0668	34	Allen et al. (2015)	0.00065332
Crocodylus moreletii	reptile	27.7	ILFB	proximal	0.01304	0.154	31.6667	Allen et al. (2015)	6.79892e-05
Crocodylus moreletii	reptile	27.7	IF	proximal	0.0021	0.06	30	Allen et al. (2015)	2.85952e-05
Crocodylus moreletii	reptile	27.7	PIFI2	proximal	0.09769	0.12	0	Allen et al. (2015)	0.000768003
Crocodylus moreletii	reptile	27.7	PIFI1	proximal	0.020921	0.076	0	Allen et al. (2015)	0.000259695
Crocodylus moreletii	reptile	27.7	FTE	proximal	0.04163	0.1526	0	Allen et al. (2015)	0.000257363
Crocodylus moreletii	reptile	27.7	FTI1	proximal	0.00929	0.16	0	Allen et al. (2015)	5.47759e-05
Crocodylus moreletii	reptile	27.7	FTI2	proximal	0.0361	0.193	0	Allen et al. (2015)	0.000176459
Crocodylus moreletii	reptile	27.7	FTI3	proximal	0.01186	0.074	18	Allen et al. (2015)	0.000143798
Crocodylus moreletii	reptile	27.7	FTI4	proximal	0.00298	0.115	0	Allen et al. (2015)	2.44463e-05
Crocodylus moreletii	reptile	27.7	PIT	proximal	0.01372	0.127	0	Allen et al. (2015)	0.000101917
Crocodylus moreletii	reptile	27.7	ADD1	proximal	0.02817	0.1412	0	Allen et al. (2015)	0.000188212
Crocodylus moreletii	reptile	27.7	ADD2	proximal	0.00537	0.13	0	Allen et al. (2015)	3.89695e-05
Crocodylus moreletii	reptile	27.7	PIFE1	proximal	0.0265	0.0568333	23.3333	Allen et al. (2015)	0.000403907
Crocodylus moreletii	reptile	27.7	PIFE2	proximal	0.0187	0.106667	0	Allen et al. (2015)	0.000165389
Crocodylus moreletii	reptile	27.7	PIFE3	proximal	0.01458	0.078	22	Allen et al. (2015)	0.000163502
Crocodylus moreletii	reptile	27.7	ISTR	proximal	0.01226	0.038	15	Allen et al. (2015)	0.000293998
Crocodylus moreletii	reptile	27.7	CFB	proximal	0.02594	0.01	0	Allen et al. (2015)	0.00244717
Crocodylus moreletii	reptile	27.7	CFL	proximal	0.32953	0.161625	35	Allen et al. (2015)	0.0015756
Crocodylus moreletii	reptile	27.7	GE	distal	0.03075	0.0443333	28	Allen et al. (2015)	0.000577755
Crocodylus moreletii	reptile	27.7	GI	distal	0.00833	0.08775	0	Allen et al. (2015)	8.95554e-05
Crocodylus moreletii	reptile	27.7	FDL	distal	0.01395	0.031	25	Allen et al. (2015)	0.000384753
Crocodylus moreletii	reptile	27.7	FHL	distal	0.00389	0.032	18.3333	Allen et al. (2015)	0.000108861
Crocodylus moreletii	reptile	27.7	EDL	distal	0.01359	0.0758	13.3333	Allen et al. (2015)	0.00016458
Crocodylus moreletii	reptile	27.7	TA	distal	0.010057	0.0742	0	Allen et al. (2015)	0.000127867
Crocodylus moreletii	reptile	27.7	PP	distal	0.0041	0.025	23	Allen et al. (2015)	0.000142418
Crocodylus moreletii	reptile	27.7	FL	distal	0.00741	0.0328	26.25	Allen et al. (2015)	0.000191148
Crocodylus moreletii	reptile	27.7	FB	distal	0.00339	0.029	12	Allen et al. (2015)	0.00010787
Crocodylus moreletii	reptile	27.7	IC	distal	0.01673	0.034	7	Allen et al. (2015)	0.000460746
Crocodylus niloticus	reptile	278	IT1	proximal	0.0314	0.151	0	Allen et al. (2015)	0.000196176	Largest individual studied
Crocodylus niloticus	reptile	278	IT2	proximal	0.2454	0.074	32	Allen et al. (2015)	0.00265312
Crocodylus niloticus	reptile	278	IT3	proximal	0.0678	0.076	20	Allen et al. (2015)	0.000790854
Crocodylus niloticus	reptile	278	AMB1	proximal	0.1366	0.112	21	Allen et al. (2015)	0.00107418
Crocodylus niloticus	reptile	278	AMB2	proximal	0.0312	0.053	28	Allen et al. (2015)	0.000490352
Crocodylus niloticus	reptile	278	FMTE	proximal	0.0912	0.061	28	Allen et al. (2015)	0.00124536
Crocodylus niloticus	reptile	278	FMTI	proximal	0.4152	0.097	27	Allen et al. (2015)	0.003598
Crocodylus niloticus	reptile	278	ILFB	proximal	0.0874	0.226	0	Allen et al. (2015)	0.000364836
Crocodylus niloticus	reptile	278	IF	proximal	0.0986	0.089	27	Allen et al. (2015)	0.000931241
Crocodylus niloticus	reptile	278	PIFI2	proximal	0.522	0.165	12	Allen et al. (2015)	0.00291934
Crocodylus niloticus	reptile	278	PIFI1	proximal	0.1816	0.186	0	Allen et al. (2015)	0.000921079
Crocodylus niloticus	reptile	278	FTE	proximal	0.2998	0.206	0	Allen et al. (2015)	0.00137296
Crocodylus niloticus	reptile	278	FTI1	proximal	0.045	0.231	0	Allen et al. (2015)	0.000183778
Crocodylus niloticus	reptile	278	FTI2	proximal	0.1712	0.29	0	Allen et al. (2015)	0.000556929
Crocodylus niloticus	reptile	278	FTI3	proximal	0.0926	0.15	0	Allen et al. (2015)	0.00058239
Crocodylus niloticus	reptile	278	FTI4	proximal	0.0254	0.18	0	Allen et al. (2015)	0.000133124
Crocodylus niloticus	reptile	278	PIT	proximal	0.1276	0.228	10	Allen et al. (2015)	0.00051995
Crocodylus niloticus	reptile	278	ADD1	proximal	0.268	0.151	0	Allen et al. (2015)	0.00167437
Crocodylus niloticus	reptile	278	ADD2	proximal	0.0496	0.199	0	Allen et al. (2015)	0.000235138
Crocodylus niloticus	reptile	278	PIFE1	proximal	0.045	0.098	0	Allen et al. (2015)	0.000433192
Crocodylus niloticus	reptile	278	PIFE2	proximal	0.034	0.047	16	Allen et al. (2015)	0.00065602
Crocodylus niloticus	reptile	278	PIFE3	proximal	0.096	0.064	25	Allen et al. (2015)	0.00128251
Crocodylus niloticus	reptile	278	ISTR	proximal	0.058	0.056	18	Allen et al. (2015)	0.000929267
Crocodylus niloticus	reptile	278	CFB	proximal	0.0666	0.053	25	Allen et al. (2015)	0.00107441
Crocodylus niloticus	reptile	278	CFL	proximal	2.348	0.24	23	Allen et al. (2015)	0.00849585
Crocodylus niloticus	reptile	278	GE	distal	0.3266	0.109	39	Allen et al. (2015)	0.00219678
Crocodylus niloticus	reptile	278	GI	distal	0.0727	0.171	0	Allen et al. (2015)	0.000401081
Crocodylus niloticus	reptile	278	FDL	distal	0.1088	0.071	21	Allen et al. (2015)	0.00134964
Crocodylus niloticus	reptile	278	FHL	distal	0.0248	0.06	21	Allen et al. (2015)	0.000364038
Crocodylus niloticus	reptile	278	EDL	distal	0.1008	0.164	35	Allen et al. (2015)	0.00047498
Crocodylus niloticus	reptile	278	TA	distal	0.0972	0.16	0	Allen et al. (2015)	0.000573113
Crocodylus niloticus	reptile	278	PP	distal	0.0236	0.014	34	Allen et al. (2015)	0.00131842
Crocodylus niloticus	reptile	278	FL	distal	0.0392	0.0382	41.25	Allen et al. (2015)	0.00072785
Crocodylus niloticus	reptile	278	FB	distal	0.0152	0.064	0	Allen et al. (2015)	0.000224057
Crocodylus niloticus	reptile	278	IC	distal	0.1288	0.044	25	Allen et al. (2015)	0.00250284
Melanosuchus niger	reptile	90	IT1	proximal	0.01698	0.0925	0	Allen et al. (2015)	0.000173177	Largest individual studied, no AMB 2
Melanosuchus niger	reptile	90	IT2	proximal	0.09633	0.0668333	19.1667	Allen et al. (2015)	0.00128439
Melanosuchus niger	reptile	90	IT3	proximal	0.00971	0.058	12.5	Allen et al. (2015)	0.000154194
Melanosuchus niger	reptile	90	AMB1	proximal	0.03264	0.0676	0	Allen et al. (2015)	0.00045551
Melanosuchus niger	reptile	90	FMTE	proximal	0.03116	0.0341429	24	Allen et al. (2015)	0.000786542
Melanosuchus niger	reptile	90	FMTI	proximal	0.0138	0.0461667	35	Allen et al. (2015)	0.000230999
Melanosuchus niger	reptile	90	ILFB	proximal	0.04557	0.1348	0	Allen et al. (2015)	0.000318921
Melanosuchus niger	reptile	90	IF	proximal	0.05162	0.071625	23	Allen et al. (2015)	0.000625855
Melanosuchus niger	reptile	90	PIFI2	proximal	0.327	0.146125	2.5	Allen et al. (2015)	0.00210913
Melanosuchus niger	reptile	90	PIFI1	proximal	0.1171	0.118667	0	Allen et al. (2015)	0.000930941
Melanosuchus niger	reptile	90	FTE	proximal	0.1371	0.100571	0	Allen et al. (2015)	0.00128605
Melanosuchus niger	reptile	90	FTI1	proximal	0.04088	0.115	22	Allen et al. (2015)	0.000310937
Melanosuchus niger	reptile	90	FTI2	proximal	0.12549	0.16	0	Allen et al. (2015)	0.000739917
Melanosuchus niger	reptile	90	FTI3	proximal	0.04496	0.0484	28	Allen et al. (2015)	0.000773767
Melanosuchus niger	reptile	90	FTI4	proximal	0.01844	0.087	0	Allen et al. (2015)	0.000199957
Melanosuchus niger	reptile	90	PIT	proximal	0.05911	0.129	20	Allen et al. (2015)	0.000406211
Melanosuchus niger	reptile	90	ADD1	proximal	0.0186	0.1196	21	Allen et al. (2015)	0.000136971
Melanosuchus niger	reptile	90	ADD2	proximal	0.02699	0.1318	0	Allen et al. (2015)	0.000193189
Melanosuchus niger	reptile	90	PIFE1	proximal	0.095	0.1064	24	Allen et al. (2015)	0.000769496
Melanosuchus niger	reptile	90	PIFE2	proximal	0.0633	0.088	15.7143	Allen et al. (2015)	0.000653239
Melanosuchus niger	reptile	90	PIFE3	proximal	0.0356	0.111	8	Allen et al. (2015)	0.000299622
Melanosuchus niger	reptile	90	ISTR	proximal	0.02064	0.054	23.3333	Allen et al. (2015)	0.000331097
Melanosuchus niger	reptile	90	CFB	proximal	0.0788	0.0898333	14.1667	Allen et al. (2015)	0.000802361
Melanosuchus niger	reptile	90	CFL	proximal	0.934	0.194438	40.625	Allen et al. (2015)	0.0034395
Melanosuchus niger	reptile	90	GE	distal	0.11355	0.0341111	39.2308	Allen et al. (2015)	0.00243257
Melanosuchus niger	reptile	90	GI	distal	0.0297	0.075	22.5	Allen et al. (2015)	0.000345147
Melanosuchus niger	reptile	90	FDL	distal	0.03238	0.03	20.8333	Allen et al. (2015)	0.000951665
Melanosuchus niger	reptile	90	FHL	distal	0.00129	0.0236	26	Allen et al. (2015)	4.63481e-05
Melanosuchus niger	reptile	90	EDL	distal	0.04131	0.0514	27	Allen et al. (2015)	0.000675565
Melanosuchus niger	reptile	90	TA	distal	0.03663	0.0891667	0	Allen et al. (2015)	0.000387551
Melanosuchus niger	reptile	90	PP	distal	0.00683	0.027	0	Allen et al. (2015)	0.000238644
Melanosuchus niger	reptile	90	FL	distal	0.0027	0.0164	42	Allen et al. (2015)	0.000115422
Melanosuchus niger	reptile	90	FB	distal	0.00975	0.03	27	Allen et al. (2015)	0.000273186
Melanosuchus niger	reptile	90	IC	distal	0.04137	0.024	28	Allen et al. (2015)	0.00143583
Osteolaemus tetraspis	reptile	10.2	IT1	proximal	0.00274	0.077	0	Allen et al. (2015)	3.35702e-05	Largest individual studied
Osteolaemus tetraspis	reptile	10.2	IT2	proximal	0.02081	0.019	20	Allen et al. (2015)	0.000970953
Osteolaemus tetraspis	reptile	10.2	IT3	proximal	0.0035	0.025	18	Allen et al. (2015)	0.000125611
Osteolaemus tetraspis	reptile	10.2	AMB1	proximal	0.01125	0.048	35	Allen et al. (2015)	0.000181121
Osteolaemus tetraspis	reptile	10.2	AMB2	proximal	0.00289	0.029	25	Allen et al. (2015)	8.52059e-05
Osteolaemus tetraspis	reptile	10.2	FMTE	proximal	0.00634	0.017	28	Allen et al. (2015)	0.000310649
Osteolaemus tetraspis	reptile	10.2	FMTI	proximal	0.0037	0.032	21	Allen et al. (2015)	0.000101835
Osteolaemus tetraspis	reptile	10.2	ILFB	proximal	0.00706	0.117	0	Allen et al. (2015)	5.69263e-05
Osteolaemus tetraspis	reptile	10.2	IF	proximal	0.0042	0.046	11	Allen et al. (2015)	8.45536e-05
Osteolaemus tetraspis	reptile	10.2	PIFI1	proximal	0.01179	0.083	0	Allen et al. (2015)	0.000134008
Osteolaemus tetraspis	reptile	10.2	PIFI2	proximal	0.06184	0.123	0	Allen et al. (2015)	0.000474306
Osteolaemus tetraspis	reptile	10.2	FTE	proximal	0.01556	0.072	0	Allen et al. (2015)	0.000203878
Osteolaemus tetraspis	reptile	10.2	FTI1	proximal	0.00482	0.083	0	Allen et al. (2015)	5.47852e-05
Osteolaemus tetraspis	reptile	10.2	FTI2	proximal	0.01892	0.122	0	Allen et al. (2015)	0.000146304
Osteolaemus tetraspis	reptile	10.2	FTI3	proximal	0.00737	0.059	19	Allen et al. (2015)	0.000111424
Osteolaemus tetraspis	reptile	10.2	FTI4	proximal	0.0008	0.082	0	Allen et al. (2015)	9.20387e-06
Osteolaemus tetraspis	reptile	10.2	PIT	proximal	0.0075	0.087	0	Allen et al. (2015)	8.13273e-05
Osteolaemus tetraspis	reptile	10.2	ADD1	proximal	0.0073	0.087	0	Allen et al. (2015)	7.91585e-05
Osteolaemus tetraspis	reptile	10.2	ADD2	proximal	0.00497	0.087	0	Allen et al. (2015)	5.38929e-05
Osteolaemus tetraspis	reptile	10.2	PIFE1	proximal	0.01118	0.062	18	Allen et al. (2015)	0.00016179
Osteolaemus tetraspis	reptile	10.2	PIFE2	proximal	0.0057	0.034	23	Allen et al. (2015)	0.000145585
Osteolaemus tetraspis	reptile	10.2	PIFE3	proximal	0.00693	0.05	26	Allen et al. (2015)	0.000117522
Osteolaemus tetraspis	reptile	10.2	ISTR	proximal	0.00334	0.016	34	Allen et al. (2015)	0.000163266
Osteolaemus tetraspis	reptile	10.2	CFB	proximal	0.016	0.069	0	Allen et al. (2015)	0.000218759
Osteolaemus tetraspis	reptile	10.2	CFL	proximal	0.18355	0.013	10	Allen et al. (2015)	0.0131177
Osteolaemus tetraspis	reptile	10.2	GE	distal	0.01348	0.025	33	Allen et al. (2015)	0.000426614
Osteolaemus tetraspis	reptile	10.2	GI	distal	0.00575	0.063	0	Allen et al. (2015)	8.61036e-05
Osteolaemus tetraspis	reptile	10.2	FDL	distal	0.00634	0.012	25	Allen et al. (2015)	0.000451729
Osteolaemus tetraspis	reptile	10.2	FHL	distal	0.00204	0.019	20	Allen et al. (2015)	9.51824e-05
Osteolaemus tetraspis	reptile	10.2	EDL	distal	0.00536	0.072	0	Allen et al. (2015)	7.02306e-05
Osteolaemus tetraspis	reptile	10.2	TA	distal	0.00694	0.048	0	Allen et al. (2015)	0.000136399
Osteolaemus tetraspis	reptile	10.2	PP	distal	0.00149	0.01	23	Allen et al. (2015)	0.000129392
Osteolaemus tetraspis	reptile	10.2	FL	distal	0.00233	0.013	23	Allen et al. (2015)	0.000155644
Osteolaemus tetraspis	reptile	10.2	FB	distal	0.0009	0.013	25	Allen et al. (2015)	5.91928e-05
Osteolaemus tetraspis	reptile	10.2	IC	distal	0.00649	0.013	30	Allen et al. (2015)	0.000407874
Dromaius novaehollandiae	biped	42	IC	proximal	0.444	0.219	0	Lamas et al. (2014)	0.00191264	Largest individual studied
Dromaius novaehollandiae	biped	42	ILPO	proximal	0.753	0.126	13	Lamas et al. (2014)	0.00549342
Dromaius novaehollandiae	biped	42	AMB	proximal	0.054	0.095	0	Lamas et al. (2014)	0.000536246
Dromaius novaehollandiae	biped	42	FMTL	proximal	0.451	0.0876667	0	Lamas et al. (2014)	0.00485329
Dromaius novaehollandiae	biped	42	FMTIM	proximal	0.077	0.074	44	Lamas et al. (2014)	0.000706134
Dromaius novaehollandiae	biped	42	FMTM	proximal	0.133	0.0691667	0	Lamas et al. (2014)	0.00181405
Dromaius novaehollandiae	biped	42	ILFB	proximal	0.62	0.2075	0	Lamas et al. (2014)	0.00281882
Dromaius novaehollandiae	biped	42	IFE	proximal	0.027	0.06	0	Lamas et al. (2014)	0.000424528
Dromaius novaehollandiae	biped	42	ITC	proximal	0.336	0.109	30	Lamas et al. (2014)	0.00251847
Dromaius novaehollandiae	biped	42	ITCr	proximal	0.044	0.0305	27	Lamas et al. (2014)	0.00121263
Dromaius novaehollandiae	biped	42	ITM	proximal	0.0037	0.0372	0	Lamas et al. (2014)	9.38324e-05
Dromaius novaehollandiae	biped	42	FCLP	proximal	0.27	0.2325	0	Lamas et al. (2014)	0.00109556
Dromaius novaehollandiae	biped	42	FCLA	proximal	0.084	0.08	0	Lamas et al. (2014)	0.000990566
Dromaius novaehollandiae	biped	42	FCM	proximal	0.074	0.136	0	Lamas et al. (2014)	0.000513319
Dromaius novaehollandiae	biped	42	PIFM+L	proximal	0.143	0.0856	28.5	Lamas et al. (2014)	0.00138502
Dromaius novaehollandiae	biped	42	OMII	proximal	0.078	0.0266667	36	Lamas et al. (2014)	0.00223243
Dromaius novaehollandiae	biped	42	OMIP	proximal	0.141	0.0463333	31.6667	Lamas et al. (2014)	0.00244348
Dromaius novaehollandiae	biped	42	ISF	proximal	0.005	0.0375	0	Lamas et al. (2014)	0.000125786
Dromaius novaehollandiae	biped	42	CFP	proximal	0.172	0.0523333	30.8333	Lamas et al. (2014)	0.00266236
Dromaius novaehollandiae	biped	42	GL	distal	0.544	0.119	17.5	Lamas et al. (2014)	0.00411307
Dromaius novaehollandiae	biped	42	GIM	distal	0.116	0.145	27.5	Lamas et al. (2014)	0.000669442
Dromaius novaehollandiae	biped	42	GM	distal	0.69	0.0966667	23.3333	Lamas et al. (2014)	0.00618317
Dromaius novaehollandiae	biped	42	POP	distal	0.016	0.032	0	Lamas et al. (2014)	0.000471698
Dromaius novaehollandiae	biped	42	FDL	distal	0.123	0.0525	33.75	Lamas et al. (2014)	0.00183775
Dromaius novaehollandiae	biped	42	FPD II	distal	0.023	0.0454	28	Lamas et al. (2014)	0.000421989
Dromaius novaehollandiae	biped	42	FPD III	distal	0.137	0.0292	20.4	Lamas et al. (2014)	0.00414861
Dromaius novaehollandiae	biped	42	FPD IV	distal	0.083	0.0326	24	Lamas et al. (2014)	0.00219424
Dromaius novaehollandiae	biped	42	FPPD II	distal	0.01	0.049	5	Lamas et al. (2014)	0.000191797
Dromaius novaehollandiae	biped	42	FPPD III	distal	0.091	0.054286	19.2	Lamas et al. (2014)	0.00149346
Dromaius novaehollandiae	biped	42	FHL	distal	0.061	0.036	32.5	Lamas et al. (2014)	0.00134819
Dromaius novaehollandiae	biped	42	EDL	distal	0.061	0.0416667	15	Lamas et al. (2014)	0.00133407
Dromaius novaehollandiae	biped	42	TC	distal	0.298	0.0678	30	Lamas et al. (2014)	0.00359097
Dromaius novaehollandiae	biped	42	FL	distal	0.557	0.0802	20	Lamas et al. (2014)	0.00615688
Eudromia elegans	biped	0.545	IC	proximal	0.00249	0.06223	0	Bishop et al. (2021)	3.7748e-05
Eudromia elegans	biped	0.545	ILPR	proximal	0.000521	0.02881	0	Bishop et al. (2021)	1.70604e-05
Eudromia elegans	biped	0.545	ILPO	proximal	0.0043	0.06539	0	Bishop et al. (2021)	6.20371e-05
Eudromia elegans	biped	0.545	AMB	proximal	0.0002998	0.02147	0	Bishop et al. (2021)	1.31733e-05
Eudromia elegans	biped	0.545	FMTL	proximal	0.001565	0.028	21	Bishop et al. (2021)	4.92269e-05
Eudromia elegans	biped	0.545	FMTI	proximal	0.000449	0.01362	22.5	Bishop et al. (2021)	2.87329e-05
Eudromia elegans	biped	0.545	FMTM	proximal	0.0020895	0.03138	35.25	Bishop et al. (2021)	5.12997e-05
Eudromia elegans	biped	0.545	ILFB	proximal	0.002133	0.07	0	Bishop et al. (2021)	2.87466e-05
Eudromia elegans	biped	0.545	IFE	proximal	0.000212	0.00984	0	Bishop et al. (2021)	2.03252e-05
Eudromia elegans	biped	0.545	ITCa	proximal	0.0027	0.0155	26.2	Bishop et al. (2021)	0.00014745
Eudromia elegans	biped	0.545	ITCr	proximal	0.0003252	0.01443	7.75	Bishop et al. (2021)	2.10665e-05
Eudromia elegans	biped	0.545	ITM	proximal	6.59e-05	0.01003	10.35	Bishop et al. (2021)	6.09753e-06
Eudromia elegans	biped	0.545	FCLP	proximal	0.00452	0.06364	0	Bishop et al. (2021)	6.70043e-05
Eudromia elegans	biped	0.545	FCLA	proximal	0.000844	0.03283	0	Bishop et al. (2021)	2.4253e-05
Eudromia elegans	biped	0.545	FCM	proximal	0.000247	0.03666	0	Bishop et al. (2021)	6.35622e-06
Eudromia elegans	biped	0.545	PIFM+L	proximal	0.0015434	0.036	0	Bishop et al. (2021)	4.04455e-05
Eudromia elegans	biped	0.545	OL	proximal	3.24e-05	0.0147	0	Bishop et al. (2021)	2.07932e-06
Eudromia elegans	biped	0.545	OM	proximal	0.0006188	0.01195	30	Bishop et al. (2021)	4.23065e-05
Eudromia elegans	biped	0.545	ISF	proximal	0.00056	0.01426	24.75	Bishop et al. (2021)	3.36447e-05
Eudromia elegans	biped	0.545	CFP	proximal	0.0010086	0.02671	0	Bishop et al. (2021)	3.56237e-05
Eudromia elegans	biped	0.545	GL	distal	0.0025495	0.0242	30	Bishop et al. (2021)	8.60725e-05
Eudromia elegans	biped	0.545	GI	distal	0.0004379	0.03618	15	Bishop et al. (2021)	1.10292e-05
Eudromia elegans	biped	0.545	GM	distal	0.0022514	0.02518	20.75	Bishop et al. (2021)	7.88797e-05
Eudromia elegans	biped	0.545	POP	distal	7.07e-05	0.0096	0	Bishop et al. (2021)	6.94772e-06
Eudromia elegans	biped	0.545	FDL	distal	0.000563	0.02672	25.6	Bishop et al. (2021)	1.79264e-05
Eudromia elegans	biped	0.545	FP2	distal	0.000524	0.02038	22.4	Bishop et al. (2021)	2.24259e-05
Eudromia elegans	biped	0.545	FPP2	distal	0.000369	0.01942	30	Bishop et al. (2021)	1.55239e-05
Eudromia elegans	biped	0.545	FP3	distal	0.000264	0.01619	30	Bishop et al. (2021)	1.33224e-05
Eudromia elegans	biped	0.545	FPP3	distal	0.000214	0.01697	22	Bishop et al. (2021)	1.10304e-05
Eudromia elegans	biped	0.545	FP4	distal	0.000263	0.01919	25	Bishop et al. (2021)	1.17179e-05
Eudromia elegans	biped	0.545	FHL	distal	0.000304	0.01679	27	Bishop et al. (2021)	1.52194e-05
Eudromia elegans	biped	0.545	EDL	distal	0.0002947	0.01779	5	Bishop et al. (2021)	1.55683e-05
Eudromia elegans	biped	0.545	TCf	distal	0.0005186	0.01559	24.75	Bishop et al. (2021)	2.84993e-05
Eudromia elegans	biped	0.545	TCt	distal	0.0009793	0.03063	18.5	Bishop et al. (2021)	2.86035e-05
Eudromia elegans	biped	0.545	FL	distal	0.0023145	0.02707	25.4	Bishop et al. (2021)	7.28638e-05
Gallus gallus (wild junglefowl)	biped	2.079	IC	proximal	0.00581	0.096772	0	Paxton et al. (2010)	5.66396e-05
Gallus gallus (wild junglefowl)	biped	2.079	ILPR	proximal	0.005498	0.041724	0	Paxton et al. (2010)	0.000124312
Gallus gallus (wild junglefowl)	biped	2.079	ILPO	proximal	0.017345	0.122326	0	Paxton et al. (2010)	0.000133767
Gallus gallus (wild junglefowl)	biped	2.079	AMB	proximal	0.000745	0.015632	9.4	Paxton et al. (2010)	4.43573e-05
Gallus gallus (wild junglefowl)	biped	2.079	FMTL	proximal	0.002443	0.025346	16.4	Paxton et al. (2010)	8.72306e-05
Gallus gallus (wild junglefowl)	biped	2.079	FMTI	proximal	0.002758	0.024338	29.2	Paxton et al. (2010)	9.33209e-05
Gallus gallus (wild junglefowl)	biped	2.079	FMTM	proximal	0.012218	0.025488	25.2	Paxton et al. (2010)	0.000409189
Gallus gallus (wild junglefowl)	biped	2.079	ILFB	proximal	0.008883	0.076136	0	Paxton et al. (2010)	0.000110069
Gallus gallus (wild junglefowl)	biped	2.079	ITCa	proximal	0.009006	0.022508	24.4	Paxton et al. (2010)	0.000343761
Gallus gallus (wild junglefowl)	biped	2.079	IFE	proximal	0.000475	0.014366	0	Paxton et al. (2010)	3.11926e-05
Gallus gallus (wild junglefowl)	biped	2.079	ITCr	proximal	0.001463	0.0266947	22.6	Paxton et al. (2010)	4.77325e-05
Gallus gallus (wild junglefowl)	biped	2.079	ITM	proximal	0.000205	0.014496	0	Paxton et al. (2010)	1.33414e-05
Gallus gallus (wild junglefowl)	biped	2.079	IFI	proximal	0.000202	0.018732	0	Paxton et al. (2010)	1.01733e-05
Gallus gallus (wild junglefowl)	biped	2.079	FCLP	proximal	0.009363	0.095778	0	Paxton et al. (2010)	9.22239e-05
Gallus gallus (wild junglefowl)	biped	2.079	FCLA	proximal	0.002498	0.028434	0	Paxton et al. (2010)	8.28798e-05
Gallus gallus (wild junglefowl)	biped	2.079	FCM	proximal	0.002304	0.056158	0	Paxton et al. (2010)	3.87048e-05
Gallus gallus (wild junglefowl)	biped	2.079	PIFL	proximal	0.002198	0.058486	0	Paxton et al. (2010)	3.54544e-05
Gallus gallus (wild junglefowl)	biped	2.079	PIFM+L	proximal	0.004569	0.050076	22.2	Paxton et al. (2010)	7.96959e-05
Gallus gallus (wild junglefowl)	biped	2.079	OM	proximal	0.003879	0.0164975	20.8	Paxton et al. (2010)	0.000207361
Gallus gallus (wild junglefowl)	biped	2.079	ISF	proximal	0.001906	0.014118	26.6	Paxton et al. (2010)	0.000113882
Gallus gallus (wild junglefowl)	biped	2.079	CFC	proximal	0.000691	0.09028	0	Paxton et al. (2010)	7.22072e-06
Gallus gallus (wild junglefowl)	biped	2.079	CFP	proximal	0.001173	0.03954	0	Paxton et al. (2010)	2.79869e-05
Gallus gallus (wild junglefowl)	biped	2.079	GL	distal	0.009247	0.028902	28.8	Paxton et al. (2010)	0.000264499
Gallus gallus (wild junglefowl)	biped	2.079	GI	distal	0.001978	0.035954	21.6	Paxton et al. (2010)	4.8256e-05
Gallus gallus (wild junglefowl)	biped	2.079	GM	distal	0.014786	0.039214	26	Paxton et al. (2010)	0.000319716
Gallus gallus (wild junglefowl)	biped	2.079	POP	distal	5.1e-05	0.01095	0	Paxton et al. (2010)	4.3939e-06
Gallus gallus (wild junglefowl)	biped	2.079	FDL	distal	0.003472	0.021362	26	Paxton et al. (2010)	0.000137814
Gallus gallus (wild junglefowl)	biped	2.079	PLA	distal	0.0008	0.020224	21.2	Paxton et al. (2010)	3.47924e-05
Gallus gallus (wild junglefowl)	biped	2.079	FpII	distal	0.000472	0.019806	22.2	Paxton et al. (2010)	2.08156e-05
Gallus gallus (wild junglefowl)	biped	2.079	FppII	distal	0.000168	0.027962	11	Paxton et al. (2010)	5.56393e-06
Gallus gallus (wild junglefowl)	biped	2.079	FpIII	distal	0.001555	0.020596	18.8	Paxton et al. (2010)	6.74265e-05
Gallus gallus (wild junglefowl)	biped	2.079	FppIII	distal	0.002589	0.02399	25.6	Paxton et al. (2010)	9.18167e-05
Gallus gallus (wild junglefowl)	biped	2.079	FpIV	distal	0.001636	0.020634	14	Paxton et al. (2010)	7.25769e-05
Gallus gallus (wild junglefowl)	biped	2.079	FHL	distal	0.001204	0.01057	20.4	Paxton et al. (2010)	0.00010072
Gallus gallus (wild junglefowl)	biped	2.079	EDL	distal	0.002083	0.020496	18.4	Paxton et al. (2010)	9.09754e-05
Gallus gallus (wild junglefowl)	biped	2.079	TCf	distal	0.004351	0.049184	10.6667	Paxton et al. (2010)	8.20143e-05
Gallus gallus (wild junglefowl)	biped	2.079	TCt	distal	0.002455	0.028058	19.6	Paxton et al. (2010)	7.77618e-05
Gallus gallus (wild junglefowl)	biped	2.079	FL	distal	0.006492	0.0254	18	Paxton et al. (2010)	0.000229322
Gallus gallus (wild junglefowl)	biped	2.079	FB	distal	0.000456	0.010686	15.4	Paxton et al. (2010)	3.88118e-05
Struthio camelus	biped	105	ilitibialis cranialis	proximal	0.872	0.273	0	Smith et al. (2006)	0.00301334	Mean across sample in study
Struthio camelus	biped	105	iliotibialis lateralis	proximal	1.997	0.122	37	Smith et al. (2006)	0.0123328
Struthio camelus	biped	105	ambiens	proximal	0.367	0.047	41	Smith et al. (2006)	0.00555958
Struthio camelus	biped	105	pectineus	proximal	0.153	0.053	35	Smith et al. (2006)	0.00223087
Struthio camelus	biped	105	femorotibialis externus	proximal	0.219	0.049	33	Smith et al. (2006)	0.00353617
Struthio camelus	biped	105	femorotibialis medius	proximal	0.944	0.098	41	Smith et al. (2006)	0.00685835
Struthio camelus	biped	105	femorotibialis internus	proximal	0.207	0.047	33	Smith et al. (2006)	0.00348464
Struthio camelus	biped	105	femorotibialis accessorius	proximal	0.755	0.071	4	Smith et al. (2006)	0.0100075
Struthio camelus	biped	105	iliofibularis	proximal	2.067	0.257	0	Smith et al. (2006)	0.00758755
Struthio camelus	biped	105	iliofemoralis externus	proximal	0.619	0.056	37	Smith et al. (2006)	0.00832809
Struthio camelus	biped	105	iliotrochantericus caudalis	proximal	0.054	0.045	28	Smith et al. (2006)	0.000999563
Struthio camelus	biped	105	iliotrochanterius cranialis	proximal	0.09	0.063	27	Smith et al. (2006)	0.00120082
Struthio camelus	biped	105	iliofemoralis internus	proximal	0.075	0.053	29	Smith et al. (2006)	0.00116761
Struthio camelus	biped	105	flexor cruris lateralis	proximal	0.714	0.222	0	Smith et al. (2006)	0.00303417
Struthio camelus	biped	105	flexor cruris medialis	proximal	0.221	0.034	42	Smith et al. (2006)	0.00455702
Struthio camelus	biped	105	pubo-ischio-femoralis	proximal	0.261	0.073	30	Smith et al. (2006)	0.00292107
Struthio camelus	biped	105	obturatorius lateralis	proximal	0.082	0.056	17	Smith et al. (2006)	0.00132104
Struthio camelus	biped	105	obturatorius medialis	proximal	0.846	0.069	32	Smith et al. (2006)	0.00980925
Struthio camelus	biped	105	ischiofemoralis	proximal	0.074	0.029	35	Smith et al. (2006)	0.00197193
Struthio camelus	biped	105	caudofemoralis	proximal	0.705	0.127	25	Smith et al. (2006)	0.0047463
Struthio camelus	biped	105	gastrocnemius - lateral	distal	1.051	0.092	32	Smith et al. (2006)	0.00913965
Struthio camelus	biped	105	gastrocnemius - caudal	distal	0.471	0.1	39	Smith et al. (2006)	0.00345317
Struthio camelus	biped	105	gastrocnemius - medial	distal	1.553	0.107	31	Smith et al. (2006)	0.0117367
Struthio camelus	biped	105	popliteus	distal	0.029	0.029	0	Smith et al. (2006)	0.000943396
Struthio camelus	biped	105	flexor digitorum longus	distal	0.289	0.042	28	Smith et al. (2006)	0.00573162
Struthio camelus	biped	105	flexor perforans et perforatus digiti III	distal	0.163	0.025	41	Smith et al. (2006)	0.00464218
Struthio camelus	biped	105	flexor perforatus digiti III	distal	0.322	0.015	36	Smith et al. (2006)	0.0163839
Struthio camelus	biped	105	flexor perforatus digiti IV	distal	0.169	0.027	37	Smith et al. (2006)	0.00471591
Struthio camelus	biped	105	flexor hallucis longus	distal	0.104	0.044	28	Smith et al. (2006)	0.00196884
Struthio camelus	biped	105	extensor digitorum longus	distal	0.218	0.071	30	Smith et al. (2006)	0.00250855
Struthio camelus	biped	105	tibialis cranialis	distal	0.312	0.013	36	Smith et al. (2006)	0.0183174
Struthio camelus	biped	105	fibularis longus	distal	0.94	0.063	34	Smith et al. (2006)	0.0116696
Numida meleagris	biped	1.45	IC	proximal	0.011254	0.0912439	0	Cox et al. (2019)	0.000116358	CFC, OL, IFI, EHL and FB were not measured (all very small muscles)
Numida meleagris	biped	1.45	ILPR	proximal	0.0051611	0.0352	2.5	Cox et al. (2019)	0.000138191
Numida meleagris	biped	1.45	ILPO	proximal	0.0225045	0.0684742	7.08333	Cox et al. (2019)	0.000307687
Numida meleagris	biped	1.45	AMB	proximal	0.0008397	0.02794	5	Cox et al. (2019)	2.82446e-05
Numida meleagris	biped	1.45	FTI	proximal	0.0137114	0.025273	42	Cox et al. (2019)	0.000380358
Numida meleagris	biped	1.45	FTM	proximal	0.0027548	0.0246455	10	Cox et al. (2019)	0.000103848
Numida meleagris	biped	1.45	FTLP	proximal	0.007288	0.0506292	5	Cox et al. (2019)	0.000135284
Numida meleagris	biped	1.45	FTLD	proximal	0.0021051	0.02286	20	Cox et al. (2019)	8.1635e-05
Numida meleagris	biped	1.45	IF	proximal	0.0123719	0.078486	2.5	Cox et al. (2019)	0.000148568
Numida meleagris	biped	1.45	IFE	proximal	0.0002174	0.010795	40	Cox et al. (2019)	1.45541e-05
Numida meleagris	biped	1.45	ITC	proximal	0.010569	0.0253365	22.5	Cox et al. (2019)	0.000363577
Numida meleagris	biped	1.45	ITM	proximal	0.0004413	0.02286	30	Cox et al. (2019)	1.57718e-05
Numida meleagris	biped	1.45	ITCR	proximal	0.0031723	0.026416	11	Cox et al. (2019)	0.000111211
Numida meleagris	biped	1.45	FCM	proximal	0.0015329	0.0635	0	Cox et al. (2019)	2.27737e-05
Numida meleagris	biped	1.45	FCLP	proximal	0.0347968	0.0948899	0	Cox et al. (2019)	0.00034595
Numida meleagris	biped	1.45	ISF	proximal	0.002436	0.0101485	40	Cox et al. (2019)	0.00017347
Numida meleagris	biped	1.45	PIFL	proximal	0.0019157	0.0541763	0	Cox et al. (2019)	3.33589e-05
Numida meleagris	biped	1.45	PIFM	proximal	0.0050094	0.05219	0	Cox et al. (2019)	9.05509e-05
Numida meleagris	biped	1.45	OM	proximal	0.0040026	0.024384	0	Cox et al. (2019)	0.000154857
Numida meleagris	biped	1.45	CFP	proximal	0.0020275	0.03048	0	Cox et al. (2019)	6.27538e-05
Numida meleagris	biped	1.45	LG	distal	0.0100462	0.04572	10	Cox et al. (2019)	0.000204146
Numida meleagris	biped	1.45	IG	distal	0.0025631	0.0762	20	Cox et al. (2019)	2.98188e-05
Numida meleagris	biped	1.45	MG	distal	0.0069579	0.0372533	14.3333	Cox et al. (2019)	0.000170716
Numida meleagris	biped	1.45	FDL	distal	0.0046632	0.03175	15	Cox et al. (2019)	0.000133838
Numida meleagris	biped	1.45	FHL	distal	0.0019764	0.02032	17	Cox et al. (2019)	8.77489e-05
Numida meleagris	biped	1.45	DFII_s	distal	0.000804	0.01651	25	Cox et al. (2019)	4.16369e-05
Numida meleagris	biped	1.45	DFII_d	distal	0.0008534	0.013716	25	Cox et al. (2019)	5.3198e-05
Numida meleagris	biped	1.45	DFIII_s	distal	0.0034422	0.03302	12	Cox et al. (2019)	9.61961e-05
Numida meleagris	biped	1.45	DFIII_d	distal	0.0025703	0.014097	22.5	Cox et al. (2019)	0.000158916
Numida meleagris	biped	1.45	DFIV_s	distal	0.0008649	0.01651	17.5	Cox et al. (2019)	4.71338e-05
Numida meleagris	biped	1.45	EDL	distal	0.0007566	0.0136398	30	Cox et al. (2019)	4.53193e-05
Numida meleagris	biped	1.45	TC_t	distal	0.0043684	0.04699	10	Cox et al. (2019)	8.63699e-05
Numida meleagris	biped	1.45	TC_f	distal	0.001066	0.02794	20	Cox et al. (2019)	3.38229e-05
Numida meleagris	biped	1.45	FL	distal	0.0076875	0.0381	25	Cox et al. (2019)	0.000172516
Varanus komodoensis	reptile	36.667	iliotibialis	proximal	0.0484004	0.11481	1.667	Dick and Clemente (2016)	0.000397539	Means for each muscle across individuals studied; in some instances different numbers of individuals contributed data, hence different (mean) body masses
Varanus komodoensis	reptile	36.667	ambiens (d)	proximal	0.107434	0.138303	0	Dick and Clemente (2016)	0.000732834
Varanus komodoensis	reptile	36.667	ambiens (v)	proximal	0.130168	0.104723	0	Dick and Clemente (2016)	0.00117262
Varanus komodoensis	reptile	36.667	femorotibialis	proximal	0.0385004	0.0639419	23.889	Dick and Clemente (2016)	0.00051937
Varanus komodoensis	reptile	36.667	ILFB	proximal	0.0858008	0.13233	0.222	Dick and Clemente (2016)	0.000611679
Varanus komodoensis	reptile	36.667	IF	proximal	0.0370337	0.080732	2.333	Dick and Clemente (2016)	0.000432399
Varanus komodoensis	reptile	36.667	PIFE+I	proximal	0.178568	0.106581	2.444	Dick and Clemente (2016)	0.00157915
Varanus komodoensis	reptile	36.667	FTE	proximal	0.0953342	0.146764	0	Dick and Clemente (2016)	0.000612805
Varanus komodoensis	reptile	36.667	FTI_d	proximal	0.0249336	0.131866	0.444	Dick and Clemente (2016)	0.000178375
Varanus komodoensis	reptile	36.667	FTI_s	proximal	0.0894675	0.152472	1.222	Dick and Clemente (2016)	0.000553441
Varanus komodoensis	reptile	36.667	adductor femoris	proximal	0.0971676	0.129311	0	Dick and Clemente (2016)	0.000708894
Varanus komodoensis	reptile	36.667	PIT	proximal	0.198368	0.228226	0	Dick and Clemente (2016)	0.000819976
Varanus komodoensis	reptile	36.667	PUT	proximal	0.0759007	0.175434	0.111	Dick and Clemente (2016)	0.000408156
Varanus komodoensis	reptile	40	CFB	proximal	0.0724	0.0984077	0	Dick and Clemente (2016)	0.00069407
Varanus komodoensis	reptile	36.667	CFL	proximal	0.424237	0.105718	24.556	Dick and Clemente (2016)	0.00344336
Varanus komodoensis	reptile	36.667	GAST	distal	0.0942342	0.0607896	25.667	Dick and Clemente (2016)	0.00131812
Varanus komodoensis	reptile	40	FDL	distal	0.0544	0.104693	0	Dick and Clemente (2016)	0.000490204
Varanus komodoensis	reptile	36.667	EDL	distal	0.0319003	0.122342	0.222	Dick and Clemente (2016)	0.000245985
Varanus komodoensis	reptile	40	TA	distal	0.0232	0.11675	16	Dick and Clemente (2016)	0.000180205
Varanus komodoensis	reptile	36.667	FL	distal	0.0319003	0.0765843	17.556	Dick and Clemente (2016)	0.000374658
Varanus komodoensis	reptile	40	FB	distal	0.0364	0.0734045	24	Dick and Clemente (2016)	0.000427369
Varanus panoptes	reptile	1.381	iliotibialis	proximal	0.00227865	0.0433034	2.056	Dick and Clemente (2016)	4.961e-05	Means for each muscle across individuals studied; in some instances different numbers of individuals contributed data, hence different (mean) body masses
Varanus panoptes	reptile	1.609	ambiens (d)	proximal	0.00518098	0.0414399	0	Dick and Clemente (2016)	0.000117947
Varanus panoptes	reptile	1.609	ambiens (v)	proximal	0.00373288	0.0445563	0	Dick and Clemente (2016)	7.90367e-05
Varanus panoptes	reptile	1.609	femorotibialis	proximal	0.00199516	0.0269119	16.667	Dick and Clemente (2016)	6.7002e-05
Varanus panoptes	reptile	1.381	ILFB	proximal	0.00592449	0.0509976	0.611	Dick and Clemente (2016)	0.00010959
Varanus panoptes	reptile	1.609	IF	proximal	0.00107803	0.028435	0.833	Dick and Clemente (2016)	3.57624e-05
Varanus panoptes	reptile	1.609	PIFE+I	proximal	0.00629119	0.041311	2.278	Dick and Clemente (2016)	0.000143555
Varanus panoptes	reptile	1.609	FTE	proximal	0.00390987	0.0525936	0	Dick and Clemente (2016)	7.01332e-05
Varanus panoptes	reptile	1.609	FTI_d	proximal	0.00173772	0.0614041	0.444	Dick and Clemente (2016)	2.66971e-05
Varanus panoptes	reptile	1.609	FTI_s	proximal	0.00403859	0.0636067	0.944	Dick and Clemente (2016)	5.98911e-05
Varanus panoptes	reptile	1.609	adductor femoris	proximal	0.00328236	0.044158	0	Dick and Clemente (2016)	7.01247e-05
Varanus panoptes	reptile	1.381	PIT	proximal	0.00522018	0.0661299	0	Dick and Clemente (2016)	7.44701e-05
Varanus panoptes	reptile	1.609	PUT	proximal	0.00239741	0.0610409	1.639	Dick and Clemente (2016)	3.70372e-05
Varanus panoptes	reptile	2.437	CFB	proximal	0.00601939	0.0298794	0	Dick and Clemente (2016)	0.000190053
Varanus panoptes	reptile	1.381	CFL	proximal	0.0237256	0.0498062	20.889	Dick and Clemente (2016)	0.000419857
Varanus panoptes	reptile	1.381	GAST	distal	0.00393585	0.0382037	23.278	Dick and Clemente (2016)	8.92798e-05
Varanus panoptes	reptile	2.437	FDL	distal	0.0021933	0.0417181	0	Dick and Clemente (2016)	4.95984e-05
Varanus panoptes	reptile	1.381	EDL	distal	0.00187816	0.0500734	0.389	Dick and Clemente (2016)	3.53842e-05
Varanus panoptes	reptile	2.437	TA	distal	0.00143783	0.0470859	4.333	Dick and Clemente (2016)	2.87255e-05
Varanus panoptes	reptile	1.381	FL	distal	0.00196102	0.0336273	15.333	Dick and Clemente (2016)	5.30572e-05
Varanus panoptes	reptile	1.381	FB	distal	0.00099432	0.0366782	22	Dick and Clemente (2016)	2.37125e-05
Varanus tristis	reptile	0.158	iliotibialis	proximal	0.00020224	0.0210319	0.889	Dick and Clemente (2016)	9.07047e-06	Means for each muscle across individuals studied; in some instances different numbers of individuals contributed data, hence different (mean) body masses
Varanus tristis	reptile	0.158	ambiens (d)	proximal	0.00046452	0.0196687	0	Dick and Clemente (2016)	2.22803e-05
Varanus tristis	reptile	0.158	ambiens (v)	proximal	0.00025596	0.0207831	0	Dick and Clemente (2016)	1.16187e-05
Varanus tristis	reptile	0.158	femorotibialis	proximal	0.0009164	0.0109812	16	Dick and Clemente (2016)	7.56784e-05
Varanus tristis	reptile	0.158	ILFB	proximal	0.00028756	0.0251756	0.444	Dick and Clemente (2016)	1.07753e-05
Varanus tristis	reptile	0.158	IF	proximal	7.584e-05	0.0109758	1.111	Dick and Clemente (2016)	6.51742e-06
Varanus tristis	reptile	0.158	PIFE+I	proximal	0.00082476	0.0159308	2.889	Dick and Clemente (2016)	4.87788e-05
Varanus tristis	reptile	0.158	FTE	proximal	0.00031284	0.0226818	0	Dick and Clemente (2016)	1.30118e-05
Varanus tristis	reptile	0.158	FTI_d	proximal	0.0001659	0.0234283	0.111	Dick and Clemente (2016)	6.68034e-06
Varanus tristis	reptile	0.158	FTI_s	proximal	0.0002528	0.0220164	0.222	Dick and Clemente (2016)	1.08323e-05
Varanus tristis	reptile	0.158	adductor femoris	proximal	0.00022278	0.0194524	0	Dick and Clemente (2016)	1.08043e-05
Varanus tristis	reptile	0.158	PIT	proximal	0.00072206	0.0309907	0	Dick and Clemente (2016)	2.19804e-05
Varanus tristis	reptile	0.158	PUT	proximal	0.00018644	0.0275449	0.333	Dick and Clemente (2016)	6.38535e-06
Varanus tristis	reptile	0.265	CFB	proximal	0.00038955	0.0133661	0	Dick and Clemente (2016)	2.7495e-05
Varanus tristis	reptile	0.158	CFL	proximal	0.0046294	0.028075	21.778	Dick and Clemente (2016)	0.000144458
Varanus tristis	reptile	0.158	GAST	distal	0.0004819	0.0162716	22.333	Dick and Clemente (2016)	2.58439e-05
Varanus tristis	reptile	0.265	FDL	distal	6.095e-05	0.0163992	0	Dick and Clemente (2016)	3.50628e-06
Varanus tristis	reptile	0.158	EDL	distal	0.00022752	0.0247915	0.111	Dick and Clemente (2016)	8.65785e-06
Varanus tristis	reptile	0.265	TA	distal	0.0004505	0.025614	16.333	Dick and Clemente (2016)	1.59228e-05
Varanus tristis	reptile	0.158	FL	distal	0.00019276	0.0159903	13.556	Dick and Clemente (2016)	1.10556e-05
Varanus tristis	reptile	0.158	FB	distal	0.00013746	0.0162013	10.667	Dick and Clemente (2016)	7.86594e-06
Varanus varius	reptile	2.623	iliotibialis	proximal	0.00335744	0.054678	1.5	Dick and Clemente (2016)	5.79083e-05	Means for each muscle across individuals studied; in some instances different numbers of individuals contributed data, hence different (mean) body masses
Varanus varius	reptile	2.623	ambiens (d)	proximal	0.00729194	0.0499078	0	Dick and Clemente (2016)	0.000137838
Varanus varius	reptile	2.623	ambiens (v)	proximal	0.00396073	0.0481431	0	Dick and Clemente (2016)	7.76131e-05
Varanus varius	reptile	2.623	femorotibialis	proximal	0.00296399	0.023975	24.167	Dick and Clemente (2016)	0.000106408
Varanus varius	reptile	2.623	ILFB	proximal	0.00414434	0.0573112	0.333	Dick and Clemente (2016)	6.82185e-05
Varanus varius	reptile	2.623	IF	proximal	0.00180987	0.0347838	0.417	Dick and Clemente (2016)	4.90855e-05
Varanus varius	reptile	2.623	PIFE+I	proximal	0.00823622	0.0410567	0.833	Dick and Clemente (2016)	0.000189231
Varanus varius	reptile	2.623	FTE	proximal	0.00653127	0.0576421	0	Dick and Clemente (2016)	0.000106894
Varanus varius	reptile	2.623	FTI_d	proximal	0.00359351	0.0690299	0.25	Dick and Clemente (2016)	4.91102e-05
Varanus varius	reptile	2.623	FTI_s	proximal	0.00878705	0.0671412	0.417	Dick and Clemente (2016)	0.000123463
Varanus varius	reptile	2.623	adductor femoris	proximal	0.00566568	0.0454961	0	Dick and Clemente (2016)	0.000117482
Varanus varius	reptile	2.623	PIT	proximal	0.0123543	0.0748479	0	Dick and Clemente (2016)	0.000155716
Varanus varius	reptile	2.623	PUT	proximal	0.00619028	0.0662864	0.208	Dick and Clemente (2016)	8.81003e-05
Varanus varius	reptile	4.82	CFB	proximal	0.018557	0.0416002	0	Dick and Clemente (2016)	0.00042083
Varanus varius	reptile	2.623	CFL	proximal	0.0308727	0.05119	21.833	Dick and Clemente (2016)	0.000528152
Varanus varius	reptile	2.623	GAST	distal	0.00744932	0.0413601	26	Dick and Clemente (2016)	0.000152718
Varanus varius	reptile	4.82	FDL	distal	0.0053984	0.0606951	0	Dick and Clemente (2016)	8.39084e-05
Varanus varius	reptile	2.623	EDL	distal	0.0028853	0.0554638	0.25	Dick and Clemente (2016)	4.90762e-05
Varanus varius	reptile	4.802	TA	distal	0.00340942	0.0574326	9.667	Dick and Clemente (2016)	5.52084e-05
Varanus varius	reptile	2.623	FL	distal	0.00267546	0.0313923	14.917	Dick and Clemente (2016)	7.76929e-05
Salvator merianae ('SEP 113')	reptile	1.359	iliotibialis	proximal	0.0032751	0.0322 ± 0.00324534	21 ± 14.54648	This study	8.95807e-05	Gravid female; mass of eggs weighed separately and subtracted from total body mass to yield the mass reported here
Salvator merianae ('SEP 113')	reptile	1.359	ambiens	proximal	0.0027484	0.0242775 ± 0.00449325	16 ± 15.3753	This study	0.000102662
Salvator merianae ('SEP 113')	reptile	1.359	femorotibialis externus	proximal	0.0025524	0.023197 ± 0.00741489	0	This study	0.000103803
Salvator merianae ('SEP 113')	reptile	1.359	femorotibialis internus	proximal	0.000561	0.01688 ± 0.0026023	0	This study	3.13534e-05
Salvator merianae ('SEP 113')	reptile	1.359	iliofemoralis	proximal	0.0007718	0.02250142857 ± 0.00585974	0	This study	3.23585e-05
Salvator merianae ('SEP 113')	reptile	1.359	puboischiofemoralis internus 1	proximal	0.0025392	0.03141142857 ± 0.00353781	0	This study	7.62612e-05
Salvator merianae ('SEP 113')	reptile	1.359	puboischiofemoralis internus 2	proximal	0.0026768	0.041395 ± 0.00491732	0	This study	6.10045e-05
Salvator merianae ('SEP 113')	reptile	1.359	puboischiofemoralis internus 3	proximal	0.0025314	0.02238 ± 0.01159832	6.9 ± 14.54839	This study	0.000105935
Salvator merianae ('SEP 113')	reptile	1.359	puboischiofemoralis externus - cranial head	proximal	0.0039798	0.01900714286 ± 0.0064472	29.66667 ± 5.1251	This study	0.00017164
Salvator merianae ('SEP 113')	reptile	1.359	puboischiofemoralis externus - caudal head	proximal	0.0006635	0.02502333333 ± 0.00589141	0	This study	2.50144e-05
Salvator merianae ('SEP 113')	reptile	1.359	iliofibularis	proximal	0.0029357	0.043227 ± 0.00858273	0	This study	6.40694e-05
Salvator merianae ('SEP 113')	reptile	1.359	flexor tibialis internus 1	proximal	0.0007131	0.030928 ± 0.0030651	0	This study	2.17517e-05
Salvator merianae ('SEP 113')	reptile	1.359	flexor tibialis internus 2 (superficial)	proximal	0.0005959	0.025084 ± 0.00514013	0	This study	2.24115e-05
Salvator merianae ('SEP 113')	reptile	1.359	flexor tibialis internus 2 (deep)	proximal	0.0023423	0.04663875 ± 0.00423319	0	This study	4.73794e-05
Salvator merianae ('SEP 113')	reptile	1.359	flexor tibialis externus	proximal	0.002495	0.02707142857 ± 0.00616962	24.66667 ± 8.86942	This study	7.9013e-05
Salvator merianae ('SEP 113')	reptile	1.359	puboischiotibialis	proximal	0.0037544	0.05088777778 ± 0.00549026	0	This study	6.96019e-05
Salvator merianae ('SEP 113')	reptile	1.359	pubotibialis	proximal	0.0017327	0.03932571429 ± 0.00887506	0	This study	4.15663e-05
Salvator merianae ('SEP 113')	reptile	1.359	adductor femoris	proximal	0.0014576	0.033715 ± 0.00617588	0	This study	4.07858e-05
Salvator merianae ('SEP 113')	reptile	1.359	ischiotrochantericus	proximal	0.0003465	0.009886 ± 0.00199327	0	This study	3.30656e-05
Salvator merianae ('SEP 113')	reptile	1.359	caudofemoralis brevis	proximal	0.0061164	0.01917714286 ± 0.00523598	29.8 ± 9.75705	This study	0.000261101
Salvator merianae ('SEP 113')	reptile	1.359	caudofemoralis longus	proximal	0.0145377	0.026762 ± 0.01356554	30.2 ± 13.11318	This study	0.000442918
Salvator merianae ('SEP 113')	reptile	1.359	gastrocnemius externus	distal	0.0046479	0.01785555556 ± 0.00314786	33.8 ± 8.98332	This study	0.000204066
Salvator merianae ('SEP 113')	reptile	1.359	gastrocnemius internus	distal	0.0026736	0.023453 ± 0.00833479	29.28571 ± 10.02853	This study	9.38002e-05
Salvator merianae ('SEP 113')	reptile	1.359	flexor digitorum longus	distal	0.0024549	0.019342 ± 0.00418381	25.4 ± 4.39318	This study	0.000108162
Salvator merianae ('SEP 113')	reptile	1.359	tibialis anterior	distal	0.0015965	0.03344555556 ± 0.00874791	5.444444 ± 11.0353	This study	4.48292e-05
Salvator merianae ('SEP 113')	reptile	1.359	extensor digitorum longus	distal	0.0013028	0.0344 ± 0.00394382	0	This study	3.57284e-05
Salvator merianae ('SEP 113')	reptile	1.359	extensor digotorum brevis	distal	0.0004168	0.01782 ± 0.00375517	0	This study	2.20655e-05
Salvator merianae ('SEP 113')	reptile	1.359	extensor hallucis longus	distal	0.0001109	0.02086 ± 0.00365583	0	This study	5.01547e-06
Salvator merianae ('SEP 113')	reptile	1.359	peroneus longus	distal	0.001568	0.02098857143 ± 0.00565773	21.83333 ± 3.37145	This study	6.54232e-05
Salvator merianae ('SEP 113')	reptile	1.359	peroneus brevis	distal	0.0018385	0.01809571429 ± 0.0069899	23.83333 ± 3.65605	This study	8.76743e-05
Salvator merianae ('SEP 113')	reptile	1.359	pronator profundus	distal	0.0005229	0.019226 ± 0.00783391	0	This study	2.56581e-05
Salvator merianae ('SEP 113')	reptile	1.359	popliteus	distal	0.0004813	0.01138 ± 0.00115052	0	This study	3.98995e-05
Salvator merianae ('SEP 113')	reptile	1.359	interosseus cruris	distal	0.0002652	0.006116666667 ± 0.0008368	0	This study	4.09028e-05
Salvator merianae ('SEP 113')	reptile	1.359	abductor digiti V	distal	6.34e-05	0.0084 ± 0.00008485	0	This study	7.1204e-06
Basiliscus vittatus	reptile	0.0511	Adductor femoris	proximal	0.000111473	0.0206155	14.48	Bergmann and Hare-Drubka (2015)	4.93914e-06	Means for three 'adult category' individuals
Basiliscus vittatus	reptile	0.0511	Ambiens pars dorsalis	proximal	0.000158101	0.0117566	0	Bergmann and Hare-Drubka (2015)	1.26867e-05	Mass and fibre length measurements corrected for formalin fixation, as per Kikuchi and Kuraoka (2014, Mammal Study 39: 65–72)
Basiliscus vittatus	reptile	0.0511	Ambiens pars ventralis	proximal	0.000115543	0.00665168	0	Bergmann and Hare-Drubka (2015)	1.63873e-05	Body mass estimated from measured snout–vent length via the formula of Pough (1980, American Naturalist 115: 92–112) for lizards
Basiliscus vittatus	reptile	0.0511	Femorotibialis	proximal	0.000395581	0.0113296	14.4811	Bergmann and Hare-Drubka (2015)	3.18929e-05
Basiliscus vittatus	reptile	0.0511	Flexor tibialis externus	proximal	0.000173062	0.0298851	0	Bergmann and Hare-Drubka (2015)	5.46312e-06
Basiliscus vittatus	reptile	0.0511	Flexor tibialis internus	proximal	7.031e-05	0.0161998	0	Bergmann and Hare-Drubka (2015)	4.09452e-06
Basiliscus vittatus	reptile	0.0511	Iliofemoralis	proximal	4.1318e-05	0.0103271	0	Bergmann and Hare-Drubka (2015)	3.77447e-06
Basiliscus vittatus	reptile	0.0511	Iliofibularis	proximal	8.2674e-05	0.0247104	0	Bergmann and Hare-Drubka (2015)	3.15634e-06
Basiliscus vittatus	reptile	0.0511	Ilioischiofibularis	proximal	6.4729e-05	0.0227753	0	Bergmann and Hare-Drubka (2015)	2.6812e-06
Basiliscus vittatus	reptile	0.0511	Ilioischiotibialis	proximal	0.000100194	0.0164806	0	Bergmann and Hare-Drubka (2015)	5.73537e-06
Basiliscus vittatus	reptile	0.0511	Pubofibularis	proximal	7.7791e-05	0.0184769	0	Bergmann and Hare-Drubka (2015)	3.97186e-06
Basiliscus vittatus	reptile	0.0511	Puboischiotibilais	proximal	0.000191279	0.0209239	0	Bergmann and Hare-Drubka (2015)	8.62422e-06
Basiliscus vittatus	reptile	0.0511	Caudofemoralis longus	proximal	0.000577868	0.0343533	16.2256	Bergmann and Hare-Drubka (2015)	1.52371e-05
Basiliscus vittatus	reptile	0.0511	Gastrocnemius major	distal	9.4961e-05	0.00655181	0	Bergmann and Hare-Drubka (2015)	1.36735e-05
Basiliscus vittatus	reptile	0.0511	Gastrocnemius minor	distal	0.000144341	0.00497378	22.1911	Bergmann and Hare-Drubka (2015)	2.53498e-05
Basiliscus vittatus	reptile	0.0511	Flexor digitorum communis	distal	6.7791e-05	0.00825219	0	Bergmann and Hare-Drubka (2015)	7.74992e-06
Basiliscus vittatus	reptile	0.0511	Extensor digitorum longus	distal	4.8837e-05	0.00783146	0	Bergmann and Hare-Drubka (2015)	5.88302e-06
Basiliscus vittatus	reptile	0.0511	Tibialis anterior	distal	2.6899e-05	0.00870162	0	Bergmann and Hare-Drubka (2015)	2.91629e-06
Basiliscus vittatus	reptile	0.0511	Peroneus brevis	distal	5.9845e-05	0.0081236	17.2209	Bergmann and Hare-Drubka (2015)	6.63826e-06
Basiliscus vittatus	reptile	0.0511	peroneus longus	distal	2.3915e-05	0.00700125	0	Bergmann and Hare-Drubka (2015)	3.22247e-06
Canis familiaris	mammal	27	adductor brevis	proximal	0.0109579	0.0294	7	Ellis et al. (2018)	0.000349	Muscle mass back-calculated from reported PCSA
Canis familiaris	mammal	27	adductor magnus	proximal	0.186957	0.125	0	Ellis et al. (2018)	0.001411
Canis familiaris	mammal	27	gluteus medius	proximal	0.107032	0.04	10	Ellis et al. (2018)	0.002486
Canis familiaris	mammal	27	gluteus profundus	proximal	0.00968514	0.0208	8	Ellis et al. (2018)	0.000435
Canis familiaris	mammal	27	gluteus superficialis	proximal	0.0253297	0.0507	22	Ellis et al. (2018)	0.000437
Canis familiaris	mammal	27	iliopsoas	proximal	0.0612301	0.0645	12	Ellis et al. (2018)	0.000876
Canis familiaris	mammal	27	obturator externus	proximal	0.0118802	0.0593	0	Ellis et al. (2018)	0.000189
Canis familiaris	mammal	27	obturator internus	proximal	0.00851795	0.0227	0	Ellis et al. (2018)	0.000354
Canis familiaris	mammal	27	pectineus	proximal	0.00882831	0.0178	14	Ellis et al. (2018)	0.000454
Canis familiaris	mammal	27	quadratus femoris	proximal	0.00772358	0.0506	0	Ellis et al. (2018)	0.000144
Canis familiaris	mammal	27	tensor fascia lata	proximal	0.0610393	0.0271	32	Ellis et al. (2018)	0.001802
Canis familiaris	mammal	27	biceps femoris (a)	proximal	0.145517	0.12	0	Ellis et al. (2018)	0.001144
Canis familiaris	mammal	27	biceps femoris (b)	proximal	0.11855	0.12	0	Ellis et al. (2018)	0.000932
Canis familiaris	mammal	27	gracilis	proximal	0.100529	0.0606	0	Ellis et al. (2018)	0.001565
Canis familiaris	mammal	27	rectus femoris	proximal	0.0526192	0.0398	12	Ellis et al. (2018)	0.00122
Canis familiaris	mammal	27	sartorius caudalis	proximal	0.050668	0.2	0	Ellis et al. (2018)	0.000239
Canis familiaris	mammal	27	sartorius cranialis	proximal	0.0148935	0.2465	0	Ellis et al. (2018)	5.7e-05
Canis familiaris	mammal	27	semimembranosus	proximal	0.171721	0.2126	0	Ellis et al. (2018)	0.000762
Canis familiaris	mammal	27	semitendinosus	proximal	0.105173	0.1834	0	Ellis et al. (2018)	0.000541
Canis familiaris	mammal	27	vastus lat. + inter.	proximal	0.10449	0.0786	13	Ellis et al. (2018)	0.001222
Canis familiaris	mammal	27	vastus medialis	proximal	0.0627895	0.0863	14	Ellis et al. (2018)	0.000666
Canis familiaris	mammal	27	flexor digitorum longus	distal	0.0517493	0.0116	28	Ellis et al. (2018)	0.003716
Canis familiaris	mammal	27	gastrocnemius lateralis	distal	0.0274912	0.0129	26	Ellis et al. (2018)	0.001807
Canis familiaris	mammal	27	gastrocnemius medialis	distal	0.0446779	0.0185	27	Ellis et al. (2018)	0.00203
Canis familiaris	mammal	27	extensor digitorum lateralis	distal	0.00114352	0.0128	10	Ellis et al. (2018)	8.3e-05
Canis familiaris	mammal	27	extensor digitorum longus	distal	0.0160183	0.0514	0	Ellis et al. (2018)	0.000294
Canis familiaris	mammal	27	flexor digitorum profundus	distal	0.0475913	0.0154	31	Ellis et al. (2018)	0.002499
Canis familiaris	mammal	27	peroneus longus	distal	0.005194	0.0245	0	Ellis et al. (2018)	0.0002
Canis familiaris	mammal	27	tibialis cranialis	distal	0.0218343	0.108	5	Ellis et al. (2018)	0.00019
Mus musculus	mammal	0.02345	gluteus maximus	proximal	0.0001376	0.00862	20.42	Charles et al. (2016)	1.4113e-05	Mean across sample in study; tensor fascia latae not measured
Mus musculus	mammal	0.02345	obturator externus	proximal	7.5e-07	0.00285	0	Charles et al. (2016)	2.48262e-07
Mus musculus	mammal	0.02345	obturator internus	proximal	6.25e-06	0.00426	0	Charles et al. (2016)	1.38409e-06
Mus musculus	mammal	0.02345	gemellus	proximal	9e-07	0.00184	0	Charles et al. (2016)	4.61444e-07
Mus musculus	mammal	0.02345	quadratus femoris	proximal	3.325e-05	0.00893	0	Charles et al. (2016)	3.51265e-06
Mus musculus	mammal	0.02345	adductor magnus	proximal	1.644e-05	0.00799	0	Charles et al. (2016)	1.94111e-06
Mus musculus	mammal	0.02345	adductor longus	proximal	1.055e-05	0.0074	0	Charles et al. (2016)	1.34498e-06
Mus musculus	mammal	0.02345	adductor brevis	proximal	5.3e-06	0.00649	0	Charles et al. (2016)	7.70416e-07
Mus musculus	mammal	0.02345	gracilis (p)	proximal	1.109e-05	0.0075	0	Charles et al. (2016)	1.39497e-06
Mus musculus	mammal	0.02345	gracilis (a)	proximal	1.25e-05	0.00765	0	Charles et al. (2016)	1.5415e-06
Mus musculus	mammal	0.02345	psoas major	proximal	3.285e-05	0.00556	15.54	Charles et al. (2016)	5.37008e-06
Mus musculus	mammal	0.02345	psoas minor	proximal	2.204e-05	0.00563	12.57	Charles et al. (2016)	3.60463e-06
Mus musculus	mammal	0.02345	iliacus	proximal	1.656e-05	0.00699	0	Charles et al. (2016)	2.235e-06
Mus musculus	mammal	0.02345	pectineus	proximal	3.54e-06	0.00358	15.18	Charles et al. (2016)	9.00306e-07
Mus musculus	mammal	0.02345	caudofemoralis	proximal	2.216e-05	0.01115	0	Charles et al. (2016)	1.87495e-06
Mus musculus	mammal	0.02345	semimembranosus	proximal	7.861e-05	0.01092	0	Charles et al. (2016)	6.79124e-06
Mus musculus	mammal	0.02345	semitendinosus	proximal	5.079e-05	0.011	0	Charles et al. (2016)	4.35592e-06
Mus musculus	mammal	0.02345	biceps femoris (a)	proximal	3.534e-05	0.01034	0	Charles et al. (2016)	3.22433e-06
Mus musculus	mammal	0.02345	biceps femoris (p)	proximal	8.845e-05	0.01111	0	Charles et al. (2016)	7.51066e-06
Mus musculus	mammal	0.02345	rectus femoris	proximal	7.828e-05	0.00478	15.89	Charles et al. (2016)	1.48593e-05
Mus musculus	mammal	0.02345	vastus medialis	proximal	2.526e-05	0.00575	16.15	Charles et al. (2016)	3.98083e-06
Mus musculus	mammal	0.02345	vastus lateralis	proximal	6.78e-05	0.00651	15.63	Charles et al. (2016)	9.46191e-06
Mus musculus	mammal	0.02345	vastus intermedius	proximal	7.83e-06	0.00479	10.92	Charles et al. (2016)	1.5142e-06
Mus musculus	mammal	0.02345	popliteus	distal	2.22e-06	0.00236	0	Charles et al. (2016)	8.87432e-07
Mus musculus	mammal	0.02345	tibialis anterior	distal	4.217e-05	0.00528	16.58	Charles et al. (2016)	7.22139e-06
Mus musculus	mammal	0.02345	extensor digitorum longus	distal	8.23e-06	0.00504	12.39	Charles et al. (2016)	1.50463e-06
Mus musculus	mammal	0.02345	extensor hallucis longus	distal	1.44e-06	0.00386	9.56	Charles et al. (2016)	3.47053e-07
Mus musculus	mammal	0.02345	gastrocnemius medialis	distal	3.389e-05	0.00425	14.24	Charles et al. (2016)	7.29161e-06
Mus musculus	mammal	0.02345	gastrocnemius lateralis	distal	7.2e-05	0.00449	17.28	Charles et al. (2016)	1.44452e-05
Mus musculus	mammal	0.02345	soleus	distal	6.58e-06	0.00443	11.43	Charles et al. (2016)	1.37346e-06
Mus musculus	mammal	0.02345	plantaris	distal	1.335e-05	0.00341	17.1	Charles et al. (2016)	3.53008e-06
Mus musculus	mammal	0.02345	flexor digitorum longus	distal	2.878e-05	0.00374	15.2	Charles et al. (2016)	7.00564e-06
Mus musculus	mammal	0.02345	tibialis posterior	distal	6.94e-06	0.00303	15.44	Charles et al. (2016)	2.0828e-06
Mus musculus	mammal	0.02345	peroneus longus	distal	8.62e-06	0.00368	14.9	Charles et al. (2016)	2.1355e-06
Mus musculus	mammal	0.02345	peroneus brevis	distal	3.19e-06	0.00283	11.46	Charles et al. (2016)	1.0422e-06
Mus musculus	mammal	0.02345	peroneus tertius	distal	5.49e-06	0.00406	12.46	Charles et al. (2016)	1.24563e-06
Mus musculus	mammal	0.02345	peroneus digit quarti	distal	1.55e-06	0.0027	12.42	Charles et al. (2016)	5.28905e-07
Mus musculus	mammal	0.02345	peroneus digiti quinti	distal	1.3e-06	0.00338	9.44	Charles et al. (2016)	3.57931e-07
Equus caballus	mammal	510	psoas major	proximal	1.182	0.198	29	Payne et al. (2005)	0.00492567	Mean across sample in study
Equus caballus	mammal	510	psoas minor	proximal	0.432	0.067	37	Payne et al. (2005)	0.00485793
Equus caballus	mammal	510	iliacus	proximal	1.395	0.244	26	Payne et al. (2005)	0.00484773
Equus caballus	mammal	510	gluteus superficialis	proximal	0.646	0.102	36	Payne et al. (2005)	0.00483375
Equus caballus	mammal	510	gluteus medialis	proximal	8.577	0.203	28	Payne et al. (2005)	0.035194
Equus caballus	mammal	510	gluteus profundus	proximal	1.351	0.118	30	Payne et al. (2005)	0.00935402
Equus caballus	mammal	510	tensor fascia lata	proximal	1.448	0.097	34	Payne et al. (2005)	0.0116752
Equus caballus	mammal	510	biceps femoris (intermediate head)	proximal	0.87	0.235	27	Payne et al. (2005)	0.00311191
Equus caballus	mammal	510	biceps femoris (vertebral head)	proximal	6.112	0.258	37	Payne et al. (2005)	0.0178487
Equus caballus	mammal	510	biceps femoris (caudal head)	proximal	0.946	0.245	39	Payne et al. (2005)	0.00283088
Equus caballus	mammal	510	semitendinosus (vertebral head)	proximal	2.684	0.274	28	Payne et al. (2005)	0.00815945
Equus caballus	mammal	510	semitendinosus (pelvic head)	proximal	1.727	0.312	35	Payne et al. (2005)	0.00427756
Equus caballus	mammal	510	semimembranosus	proximal	3.834	0.342	35	Payne et al. (2005)	0.00866333
Equus caballus	mammal	510	gracilis	proximal	1.76	0.123	31	Payne et al. (2005)	0.0115709
Equus caballus	mammal	510	sartorius	proximal	0.484	0.376	21	Payne et al. (2005)	0.00113371
Equus caballus	mammal	510	adductors	proximal	3.924	0.176	35	Payne et al. (2005)	0.0172296
Equus caballus	mammal	510	pectineus	proximal	0.447	0.078	29	Payne et al. (2005)	0.00472853
Equus caballus	mammal	510	rectus femoris	proximal	2.291	0.098	40	Payne et al. (2005)	0.0168946
Equus caballus	mammal	510	vastus medialis	proximal	1.878	0.119	33	Payne et al. (2005)	0.0124863
Equus caballus	mammal	510	vastus intermedius	proximal	0.501	0.105	41	Payne et al. (2005)	0.00339721
Equus caballus	mammal	510	vastus lateralis	proximal	1.734	0.155	36	Payne et al. (2005)	0.00853826
Equus caballus	mammal	510	popliteus	distal	0.28	0.038	42	Payne et al. (2005)	0.00516585
Equus caballus	mammal	510	gastrocnemius medialis	distal	0.817	0.048	36	Payne et al. (2005)	0.0129907
Equus caballus	mammal	510	gastrocnemius lateralis	distal	0.808	0.056	34	Payne et al. (2005)	0.0112847
Equus caballus	mammal	510	soleus	distal	0.006	0.121	22	Payne et al. (2005)	4.33736e-05
Equus caballus	mammal	510	flexor digitorum superficialis	distal	0.111	0.003	52	Payne et al. (2005)	0.0214901
Equus caballus	mammal	510	flexor digitorum medialis	distal	0.161	0.07	27	Payne et al. (2005)	0.00193332
Equus caballus	mammal	510	flexor digitorum lateralis	distal	0.66	0.01	44	Payne et al. (2005)	0.0447891
Equus caballus	mammal	510	tibialis caudalis	distal	0.224	0.057	31	Payne et al. (2005)	0.00317785
Equus caballus	mammal	510	extensor digitorum lateralis	distal	0.192	0.07	28	Payne et al. (2005)	0.00228472
Equus caballus	mammal	510	extensor digitorum longus	distal	0.462	0.081	29	Payne et al. (2005)	0.0047062
Equus caballus	mammal	510	tibialis cranialis	distal	0.309	0.04	41	Payne et al. (2005)	0.00550012
Felis nigripes	mammal	1.1	BicepsFem	proximal	0.01346	0.11		Cuff et al. (2016)	0.000115437	Pennation not explicitly reported, but study used pennation in calculating PCSA; ilacus not measured
Felis nigripes	mammal	1.1	CaudoFem	proximal	0.002664	0.128333		Cuff et al. (2016)	1.95834e-05
Felis nigripes	mammal	1.1	Sartorius	proximal	0.003688	0.10125		Cuff et al. (2016)	3.43629e-05
Felis nigripes	mammal	1.1	TFL	proximal	0.00193	0.036		Cuff et al. (2016)	5.05765e-05
Felis nigripes	mammal	1.1	VastLat	proximal	0.009275	0.025		Cuff et al. (2016)	0.000247487
Felis nigripes	mammal	1.1	RectFem	proximal	0.005782	0.0186667		Cuff et al. (2016)	0.000256194
Felis nigripes	mammal	1.1	VastMed	proximal	0.003679	0.026		Cuff et al. (2016)	0.000109349
Felis nigripes	mammal	1.1	VastInt	proximal	0.00177	0.008		Cuff et al. (2016)	0.000170979
Felis nigripes	mammal	1.1	Semitend	proximal	0.003251	0.098		Cuff et al. (2016)	3.12957e-05
Felis nigripes	mammal	1.1	Semimemb	proximal	0.012871	0.101667		Cuff et al. (2016)	0.000119434
Felis nigripes	mammal	1.1	Gracilis	proximal	0.002883	0.0735		Cuff et al. (2016)	3.70042e-05
Felis nigripes	mammal	1.1	GlutSup	proximal	0.001087	0.027		Cuff et al. (2016)	3.79804e-05
Felis nigripes	mammal	1.1	GlutMed	proximal	0.001534	0.039		Cuff et al. (2016)	3.71069e-05
Felis nigripes	mammal	1.1	GlutProf	proximal	0.001134	0.032		Cuff et al. (2016)	3.34316e-05
Felis nigripes	mammal	1.1	Piriformis	proximal	0.002602	0.045		Cuff et al. (2016)	5.45493e-05
Felis nigripes	mammal	1.1	Gemelli	proximal	0.000728	0.03		Cuff et al. (2016)	2.28931e-05
Felis nigripes	mammal	1.1	Quadfem	proximal	0.000813	0.027		Cuff et al. (2016)	2.84067e-05
Felis nigripes	mammal	1.1	ObtExt	proximal	0.000385	0.019		Cuff et al. (2016)	1.91162e-05
Felis nigripes	mammal	1.1	ObtInt	proximal	0.00048	0.026		Cuff et al. (2016)	1.74165e-05
Felis nigripes	mammal	1.1	Pectineus	proximal	0.000516	0.019		Cuff et al. (2016)	2.56207e-05
Felis nigripes	mammal	1.1	AdducMag	proximal	0.00835	0.088		Cuff et al. (2016)	8.95154e-05
Felis nigripes	mammal	1.1	AdducBrev	proximal	0.002755	0.04		Cuff et al. (2016)	6.49764e-05
Felis nigripes	mammal	1.1	PsoasMaj	proximal	0.002454	0.00366667		Cuff et al. (2016)	0.000572233
Felis nigripes	mammal	1.1	PsoasMin	proximal	0.001394	0.01575		Cuff et al. (2016)	8.06529e-05
Felis nigripes	mammal	1.1	GastrocLat	distal	0.004592	0.0133333		Cuff et al. (2016)	0.000215996
Felis nigripes	mammal	1.1	GastrocMed	distal	0.004924	0.0335		Cuff et al. (2016)	9.80511e-05
Felis nigripes	mammal	1.1	SupDigFlex	distal	0.00124	0.06		Cuff et al. (2016)	1.94969e-05
Felis nigripes	mammal	1.1	Soleus	distal	0.001719	0.005		Cuff et al. (2016)	0.000265683
Felis nigripes	mammal	1.1	LongDigExt	distal	0.001748	0.06975		Cuff et al. (2016)	2.36424e-05
Felis nigripes	mammal	1.1	TibCran	distal	0.000984	0.063		Cuff et al. (2016)	1.4735e-05
Felis nigripes	mammal	1.1	Popliteus	distal	0.00066	0.0145		Cuff et al. (2016)	4.29408e-05
Felis nigripes	mammal	1.1	LatDigExt	distal	0.000758	0.046		Cuff et al. (2016)	1.55455e-05
Felis nigripes	mammal	1.1	PeronLong	distal	0.002288	0.065		Cuff et al. (2016)	3.32075e-05
Felis nigripes	mammal	1.1	PeronBrev	distal	0.000593	0.006		Cuff et al. (2016)	6.39845e-05
Felis nigripes	mammal	1.1	DDFM	distal	0.000969	0.0115		Cuff et al. (2016)	5.45503e-05
Felis nigripes	mammal	1.1	DDFL	distal	0.002177	0.0176667		Cuff et al. (2016)	9.74966e-05
Felis nigripes	mammal	1.1	CaudalTib	distal	0.000384	0.04125		Cuff et al. (2016)	8.78216e-06
Felis silvestris	mammal	2.66	BicepsFem	proximal	0.0126	0.112		Cuff et al. (2016)	0.000106132	Pennation not explicitly reported, but study used pennation in calculating PCSA; iliacus and adductor brevis not measured
Felis silvestris	mammal	2.66	CaudoFem	proximal	0.00038	0.07		Cuff et al. (2016)	5.12129e-06
Felis silvestris	mammal	2.66	Sartorius	proximal	0.0041	0.1645		Cuff et al. (2016)	2.35132e-05
Felis silvestris	mammal	2.66	TFL	proximal	0.001742	0.0493333		Cuff et al. (2016)	3.33121e-05
Felis silvestris	mammal	2.66	VastLat	proximal	0.0102	0.0316667		Cuff et al. (2016)	0.000279021
Felis silvestris	mammal	2.66	RectFem	proximal	0.00714	0.02		Cuff et al. (2016)	0.000316481
Felis silvestris	mammal	2.66	VastMed	proximal	0.00694	0.0233333		Cuff et al. (2016)	0.000272258
Felis silvestris	mammal	2.66	VastInt	proximal	0.00691	0.0273333		Cuff et al. (2016)	0.000179081
Felis silvestris	mammal	2.66	Semitend	proximal	0.00364	0.121667		Cuff et al. (2016)	2.82243e-05
Felis silvestris	mammal	2.66	Semimemb	proximal	0.0078	0.146		Cuff et al. (2016)	5.04006e-05
Felis silvestris	mammal	2.66	Gracilis	proximal	0.001628	0.0575		Cuff et al. (2016)	2.67104e-05
Felis silvestris	mammal	2.66	GlutSup	proximal	0.00088	0.0496667		Cuff et al. (2016)	1.67152e-05
Felis silvestris	mammal	2.66	GlutMed	proximal	0.00505	0.0476667		Cuff et al. (2016)	9.99472e-05
Felis silvestris	mammal	2.66	GlutProf	proximal	0.00116	0.0376667		Cuff et al. (2016)	2.90533e-05
Felis silvestris	mammal	2.66	Piriformis	proximal	0.00138	0.0213333		Cuff et al. (2016)	6.10259e-05
Felis silvestris	mammal	2.66	Gemelli	proximal	0.00039	0.023		Cuff et al. (2016)	1.59967e-05
Felis silvestris	mammal	2.66	Quadfem	proximal	0.00139	0.023		Cuff et al. (2016)	5.70139e-05
Felis silvestris	mammal	2.66	ObtExt	proximal	0.0014	0.0226667		Cuff et al. (2016)	5.82686e-05
Felis silvestris	mammal	2.66	ObtInt	proximal	0.00192	0.0393333		Cuff et al. (2016)	4.60505e-05
Felis silvestris	mammal	2.66	Pectineus	proximal	0.004194	0.122333		Cuff et al. (2016)	3.23428e-05
Felis silvestris	mammal	2.66	AdducMag	proximal	0.01089	0.098		Cuff et al. (2016)	0.000104832
Felis silvestris	mammal	2.66	PsoasMaj	proximal	0.00345	0.11		Cuff et al. (2016)	2.95883e-05
Felis silvestris	mammal	2.66	PsoasMin	proximal	0.00115	0.0226667		Cuff et al. (2016)	3.92075e-05
Felis silvestris	mammal	2.66	GastrocLat	distal	0.00419	0.0193333		Cuff et al. (2016)	0.000193318
Felis silvestris	mammal	2.66	GastrocMed	distal	0.0044	0.0236667		Cuff et al. (2016)	0.000140074
Felis silvestris	mammal	2.66	SupDigFlex	distal	0.00282	0.0193333		Cuff et al. (2016)	0.000102795
Felis silvestris	mammal	2.66	Soleus	distal	0.00225	0.09		Cuff et al. (2016)	2.35849e-05
Felis silvestris	mammal	2.66	LongDigExt	distal	0.001215	0.084		Cuff et al. (2016)	1.36456e-05
Felis silvestris	mammal	2.66	TibCran	distal	0.00178	0.07		Cuff et al. (2016)	2.39892e-05
Felis silvestris	mammal	2.66	Popliteus	distal	0.00085	0.009		Cuff et al. (2016)	5.96186e-05
Felis silvestris	mammal	2.66	LatDigExt	distal	0.00072	0.05		Cuff et al. (2016)	1.35849e-05
Felis silvestris	mammal	2.66	PeronLong	distal	7.8e-05	0.0015		Cuff et al. (2016)	3.46883e-05
Felis silvestris	mammal	2.66	PeronBrev	distal	0.000668	0.0103333		Cuff et al. (2016)	5.52721e-05
Felis silvestris	mammal	2.66	DDFM	distal	0.000865	0.00833333		Cuff et al. (2016)	7.85475e-05
Felis silvestris	mammal	2.66	DDFL	distal	0.002433	0.0126667		Cuff et al. (2016)	0.000138812
Felis silvestris	mammal	2.66	CaudalTib	distal	0.000226	0.00333333		Cuff et al. (2016)	4.11142e-05
Leopardus pardalis	mammal	9.6	BicepsFem	proximal	0.06254	0.132		Cuff et al. (2016)	0.00044697	Pennation not explicitly reported, but study used pennation in calculating PCSA; iliacus and psoas major not measured
Leopardus pardalis	mammal	9.6	CaudoFem	proximal	0.00284	0.2015		Cuff et al. (2016)	1.32965e-05
Leopardus pardalis	mammal	9.6	Sartorius	proximal	0.03004	0.1885		Cuff et al. (2016)	0.000150343
Leopardus pardalis	mammal	9.6	TFL	proximal	0.00467	0.071		Cuff et al. (2016)	6.20516e-05
Leopardus pardalis	mammal	9.6	VastLat	proximal	0.04018	0.0428		Cuff et al. (2016)	0.000739947
Leopardus pardalis	mammal	9.6	RectFem	proximal	0.03103	0.0308		Cuff et al. (2016)	0.000735139
Leopardus pardalis	mammal	9.6	VastMed	proximal	0.05874	0.177667		Cuff et al. (2016)	0.000311905
Leopardus pardalis	mammal	9.6	VastInt	proximal	0.01396	0.0116667		Cuff et al. (2016)	0.00100877
Leopardus pardalis	mammal	9.6	Semitend	proximal	0.018831	0.18		Cuff et al. (2016)	9.8695e-05
Leopardus pardalis	mammal	9.6	Semimemb	proximal	0.02158	0.066		Cuff et al. (2016)	0.000308462
Leopardus pardalis	mammal	9.6	Gracilis	proximal	0.01927	0.122		Cuff et al. (2016)	0.00014901
Leopardus pardalis	mammal	9.6	GlutSup	proximal	0.01066	0.061		Cuff et al. (2016)	0.000164862
Leopardus pardalis	mammal	9.6	GlutMed	proximal	0.02996	0.075		Cuff et al. (2016)	0.000376855
Leopardus pardalis	mammal	9.6	GlutProf	proximal	0.004574	0.0655		Cuff et al. (2016)	6.58793e-05
Leopardus pardalis	mammal	9.6	Piriformis	proximal	0.0098	0.05		Cuff et al. (2016)	0.000184906
Leopardus pardalis	mammal	9.6	Gemelli	proximal	0.003657	0.044		Cuff et al. (2016)	7.84091e-05
Leopardus pardalis	mammal	9.6	Quadfem	proximal	0.006128	0.04925		Cuff et al. (2016)	0.000117383
Leopardus pardalis	mammal	9.6	ObtExt	proximal	0.0072	0.0395		Cuff et al. (2016)	0.000171961
Leopardus pardalis	mammal	9.6	ObtInt	proximal	0.00834	0.0236667		Cuff et al. (2016)	0.000332448
Leopardus pardalis	mammal	9.6	Pectineus	proximal	0.00366	0.0765		Cuff et al. (2016)	4.5135e-05
Leopardus pardalis	mammal	9.6	AdducMag	proximal	0.0316	0.155		Cuff et al. (2016)	0.000192331
Leopardus pardalis	mammal	9.6	AdducBrev	proximal	0.0175	0.1		Cuff et al. (2016)	0.000165094
Leopardus pardalis	mammal	9.6	PsoasMin	proximal	0.005	0.0166667		Cuff et al. (2016)	0.000209219
Leopardus pardalis	mammal	9.6	GastrocLat	distal	0.03089	0.0226667		Cuff et al. (2016)	0.00123789
Leopardus pardalis	mammal	9.6	GastrocMed	distal	0.01803	0.0266667		Cuff et al. (2016)	0.000552398
Leopardus pardalis	mammal	9.6	SupDigFlex	distal	0.01044	0.0506667		Cuff et al. (2016)	0.000190141
Leopardus pardalis	mammal	9.6	Soleus	distal	0.012256	0.0386667		Cuff et al. (2016)	0.000239854
Leopardus pardalis	mammal	9.6	LongDigExt	distal	0.002563	0.0216667		Cuff et al. (2016)	9.85339e-05
Leopardus pardalis	mammal	9.6	TibCran	distal	0.00901	0.1375		Cuff et al. (2016)	6.18182e-05
Leopardus pardalis	mammal	9.6	Popliteus	distal	0.0044	0.014		Cuff et al. (2016)	0.000223768
Leopardus pardalis	mammal	9.6	LatDigExt	distal	0.00284	0.0256667		Cuff et al. (2016)	9.63236e-05
Leopardus pardalis	mammal	9.6	PeronLong	distal	0.004142	0.0203333		Cuff et al. (2016)	0.000141308
Leopardus pardalis	mammal	9.6	PeronBrev	distal	0.010167	0.0186667		Cuff et al. (2016)	0.000393617
Leopardus pardalis	mammal	9.6	DDFM	distal	0.0048	0.0153333		Cuff et al. (2016)	0.000254895
Leopardus pardalis	mammal	9.6	DDFL	distal	0.0046	0.0173333		Cuff et al. (2016)	0.000198182
Leopardus pardalis	mammal	9.6	CaudalTib	distal	0.003403	0.024		Cuff et al. (2016)	0.000119537
Caracal caracal	mammal	6.6	BicepsFem	proximal	0.05079	0.172333		Cuff et al. (2016)	0.000273233	Pennation not explicitly reported, but study used pennation in calculating PCSA; iliacus, gemelli and soleus not measured
Caracal caracal	mammal	6.6	CaudoFem	proximal	0.00657	0.0893333		Cuff et al. (2016)	6.94e-05
Caracal caracal	mammal	6.6	Sartorius	proximal	0.01938	0.2026		Cuff et al. (2016)	9.02e-05
Caracal caracal	mammal	6.6	TFL	proximal	0.00811	0.0286667		Cuff et al. (2016)	0.000195193
Caracal caracal	mammal	6.6	VastLat	proximal	0.05306	0.0473333		Cuff et al. (2016)	0.000958451
Caracal caracal	mammal	6.6	RectFem	proximal	0.03142	0.0313333		Cuff et al. (2016)	0.000784274
Caracal caracal	mammal	6.6	VastMed	proximal	0.02513	0.042		Cuff et al. (2016)	0.000499927
Caracal caracal	mammal	6.6	VastInt	proximal	0.01694	0.029		Cuff et al. (2016)	0.000495302
Caracal caracal	mammal	6.6	Semitend	proximal	0.01868	0.0766667		Cuff et al. (2016)	0.000229861
Caracal caracal	mammal	6.6	Semimemb	proximal	0.05768	0.192667		Cuff et al. (2016)	0.000282431
Caracal caracal	mammal	6.6	Gracilis	proximal	0.01369	0.124		Cuff et al. (2016)	0.000104154
Caracal caracal	mammal	6.6	GlutSup	proximal	0.00322	0.0415		Cuff et al. (2016)	7.32e-05
Caracal caracal	mammal	6.6	GlutMed	proximal	0.01937	0.0295		Cuff et al. (2016)	0.000485901
Caracal caracal	mammal	6.6	GlutProf	proximal	0.00609	0.0226667		Cuff et al. (2016)	0.00021951
Caracal caracal	mammal	6.6	Piriformis	proximal	0.00504	0.0196667		Cuff et al. (2016)	0.000227185
Caracal caracal	mammal	6.6	Quadfem	proximal	0.00541	0.0218		Cuff et al. (2016)	0.000195603
Caracal caracal	mammal	6.6	ObtExt	proximal	0.00856	0.015		Cuff et al. (2016)	0.000431835
Caracal caracal	mammal	6.6	ObtInt	proximal	0.01405	0.015		Cuff et al. (2016)	0.000738982
Caracal caracal	mammal	6.6	Pectineus	proximal	0.0064	0.0255		Cuff et al. (2016)	0.00021459
Caracal caracal	mammal	6.6	AdducMag	proximal	0.05554	0.11675		Cuff et al. (2016)	0.00044879
Caracal caracal	mammal	6.6	AdducBrev	proximal	0.0133	0.0735		Cuff et al. (2016)	0.00017071
Caracal caracal	mammal	6.6	PsoasMaj	proximal	0.01624	0.0836		Cuff et al. (2016)	0.000167742
Caracal caracal	mammal	6.6	PsoasMin	proximal	0.00762	0.032		Cuff et al. (2016)	0.000163402
Caracal caracal	mammal	6.6	GastrocLat	distal	0.0357	0.0236		Cuff et al. (2016)	0.00106607
Caracal caracal	mammal	6.6	GastrocMed	distal	0.017965	0.026		Cuff et al. (2016)	0.000582515
Caracal caracal	mammal	6.6	SupDigFlex	distal	0.00724	0.0442		Cuff et al. (2016)	0.000140051
Caracal caracal	mammal	6.6	LongDigExt	distal	0.00695	0.045		Cuff et al. (2016)	0.000139581
Caracal caracal	mammal	6.6	TibCran	distal	0.0109	0.118		Cuff et al. (2016)	8.71e-05
Caracal caracal	mammal	6.6	Popliteus	distal	0.0054	0.0116667		Cuff et al. (2016)	0.000370307
Caracal caracal	mammal	6.6	LatDigExt	distal	0.00078	0.047		Cuff et al. (2016)	1.51e-05
Caracal caracal	mammal	6.6	PeronLong	distal	0.00335	0.0176		Cuff et al. (2016)	0.000162743
Caracal caracal	mammal	6.6	PeronBrev	distal	0.00112	0.0103333		Cuff et al. (2016)	7.31e-05
Caracal caracal	mammal	6.6	DDFM	distal	0.013825	0.0216		Cuff et al. (2016)	0.000504482
Caracal caracal	mammal	6.6	DDFL	distal	0.00336	0.0436667		Cuff et al. (2016)	7.1e-05
Caracal caracal	mammal	6.6	CaudalTib	distal	0.00159	0.0106667		Cuff et al. (2016)	0.000126393
Panthera uncia	mammal	36	BicepsFem	proximal	0.2125	0.2		Cuff et al. (2016)	0.00100236	Pennation not explicitly reported, but study used pennation in calculating PCSA
Panthera uncia	mammal	36	CaudoFem	proximal	0.0543	0.204		Cuff et al. (2016)	0.00025111
Panthera uncia	mammal	36	Sartorius	proximal	0.0836	0.300667		Cuff et al. (2016)	0.00026231
Panthera uncia	mammal	36	TFL	proximal	0.0449	0.0913333		Cuff et al. (2016)	0.000463779
Panthera uncia	mammal	36	VastLat	proximal	0.1039	0.200333		Cuff et al. (2016)	0.000446978
Panthera uncia	mammal	36	RectFem	proximal	0.1025	0.219333		Cuff et al. (2016)	0.000402757
Panthera uncia	mammal	36	VastMed	proximal	0.0475	0.177		Cuff et al. (2016)	0.000253171
Panthera uncia	mammal	36	VastInt	proximal	0.0586	0.174333		Cuff et al. (2016)	0.000296049
Panthera uncia	mammal	36	Semitend	proximal	0.0809	0.240667		Cuff et al. (2016)	0.000317122
Panthera uncia	mammal	36	Semimemb	proximal	0.1734	0.233667		Cuff et al. (2016)	0.000700078
Panthera uncia	mammal	36	Gracilis	proximal	0.0047	0.0883333		Cuff et al. (2016)	4.46e-05
Panthera uncia	mammal	36	GlutSup	proximal	0.0124	0.0983333		Cuff et al. (2016)	0.000118964
Panthera uncia	mammal	36	GlutMed	proximal	0.0867	0.115667		Cuff et al. (2016)	0.000707139
Panthera uncia	mammal	36	GlutProf	proximal	0.0165	0.0776667		Cuff et al. (2016)	0.000200421
Panthera uncia	mammal	36	Piriformis	proximal	0.0149	0.075		Cuff et al. (2016)	0.000180161
Panthera uncia	mammal	36	Gemelli	proximal	0.0089	0.0336667		Cuff et al. (2016)	0.000249393
Panthera uncia	mammal	36	Quadfem	proximal	0.0063	0.0353333		Cuff et al. (2016)	0.000157037
Panthera uncia	mammal	36	ObtExt	proximal	0.0214	0.061		Cuff et al. (2016)	0.000330962
Panthera uncia	mammal	36	ObtInt	proximal	0.0106	0.0603333		Cuff et al. (2016)	0.000165746
Panthera uncia	mammal	36	Pectineus	proximal	0.0102	0.0556667		Cuff et al. (2016)	0.000172862
Panthera uncia	mammal	36	AdducMag	proximal	0.0318	0.118667		Cuff et al. (2016)	0.000252809
Panthera uncia	mammal	36	AdducBrev	proximal	0.013	0.109667		Cuff et al. (2016)	0.000111831
Panthera uncia	mammal	36	Iliacus	proximal	0.0273	0.149333		Cuff et al. (2016)	0.000162064
Panthera uncia	mammal	36	PsoasMaj	proximal	0.0483	0.186		Cuff et al. (2016)	0.000244979
Panthera uncia	mammal	36	PsoasMin	proximal	0.0352	0.182667		Cuff et al. (2016)	0.000181793
Panthera uncia	mammal	36	GastrocLat	distal	0.091	0.045		Cuff et al. (2016)	0.00159391
Panthera uncia	mammal	36	GastrocMed	distal	0.0547	0.04		Cuff et al. (2016)	0.00115287
Panthera uncia	mammal	36	SupDigFlex	distal	0.0284	0.077		Cuff et al. (2016)	0.000335299
Panthera uncia	mammal	36	Soleus	distal	0.0283	0.077		Cuff et al. (2016)	0.000319948
Panthera uncia	mammal	36	LongDigExt	distal	0.0087	0.0393333		Cuff et al. (2016)	0.0001999
Panthera uncia	mammal	36	TibCran	distal	0.0401	0.183333		Cuff et al. (2016)	0.000206346
Panthera uncia	mammal	36	Popliteus	distal	0.0107	0.0816667		Cuff et al. (2016)	0.000110457
Panthera uncia	mammal	36	LatDigExt	distal	0.002	0.03225		Cuff et al. (2016)	5.25e-05
Panthera uncia	mammal	36	PeronLong	distal	0.0063	0.0106667		Cuff et al. (2016)	0.000523591
Panthera uncia	mammal	36	PeronBrev	distal	0.0058	0.13		Cuff et al. (2016)	4.21e-05
Panthera uncia	mammal	36	DDFM	distal	0.0379	0.0465		Cuff et al. (2016)	0.000531717
Panthera uncia	mammal	36	DDFL	distal	0.0112	0.02		Cuff et al. (2016)	0.000384273
Panthera uncia	mammal	36	CaudalTib	distal	0.0099	0.0166667		Cuff et al. (2016)	0.000418616
Panthera onca	mammal	44	BicepsFem	proximal	0.3322	0.12425		Cuff et al. (2016)	0.0025223	Pennation not explicitly reported, but study used pennation in calculating PCSA; gluteus profundus and iliacus not measured
Panthera onca	mammal	44	CaudoFem	proximal	0.0555	0.17		Cuff et al. (2016)	0.000307991
Panthera onca	mammal	44	Sartorius	proximal	0.1631	0.3026		Cuff et al. (2016)	0.000508486
Panthera onca	mammal	44	TFL	proximal	0.071	0.0695		Cuff et al. (2016)	0.000963757
Panthera onca	mammal	44	VastLat	proximal	0.2242	0.0816		Cuff et al. (2016)	0.00237403
Panthera onca	mammal	44	RectFem	proximal	0.154	0.05		Cuff et al. (2016)	0.00255112
Panthera onca	mammal	44	VastMed	proximal	0.0951	0.0554		Cuff et al. (2016)	0.00142988
Panthera onca	mammal	44	VastInt	proximal	0.034	0.0466		Cuff et al. (2016)	0.000625507
Panthera onca	mammal	44	Semitend	proximal	0.196	0.1686		Cuff et al. (2016)	0.0010893
Panthera onca	mammal	44	Semimemb	proximal	0.160326	0.2224		Cuff et al. (2016)	0.000680085
Panthera onca	mammal	44	Gracilis	proximal	0.092	0.1446		Cuff et al. (2016)	0.000600224
Panthera onca	mammal	44	GlutSup	proximal	0.0316	0.085		Cuff et al. (2016)	0.000350721
Panthera onca	mammal	44	GlutMed	proximal	0.1795	0.052		Cuff et al. (2016)	0.00309714
Panthera onca	mammal	44	Piriformis	proximal	0.0205	0.0253333		Cuff et al. (2016)	0.000699201
Panthera onca	mammal	44	Gemelli	proximal	0.0382	0.03175		Cuff et al. (2016)	0.00113505
Panthera onca	mammal	44	Quadfem	proximal	0.00507	0.067		Cuff et al. (2016)	7.14e-05
Panthera onca	mammal	44	ObtExt	proximal	0.0245	0.04775		Cuff et al. (2016)	0.000484046
Panthera onca	mammal	44	ObtInt	proximal	0.0186	0.08		Cuff et al. (2016)	0.00021934
Panthera onca	mammal	44	Pectineus	proximal	0.032338	0.1715		Cuff et al. (2016)	0.000177887
Panthera onca	mammal	44	AdducMag	proximal	0.2995	42.9348		Cuff et al. (2016)	6.58e-06
Panthera onca	mammal	44	AdducBrev	proximal	0.033	0.0606		Cuff et al. (2016)	0.000513731
Panthera onca	mammal	44	PsoasMaj	proximal	0.1215	0.1117		Cuff et al. (2016)	0.00101058
Panthera onca	mammal	44	PsoasMin	proximal	0.0382	0.0432		Cuff et al. (2016)	0.000729614
Panthera onca	mammal	44	GastrocLat	distal	0.134	0.0396		Cuff et al. (2016)	0.00237234
Panthera onca	mammal	44	GastrocMed	distal	0.081	0.0392		Cuff et al. (2016)	0.00155683
Panthera onca	mammal	44	SupDigFlex	distal	0.040275	0.0786667		Cuff et al. (2016)	0.00047829
Panthera onca	mammal	44	Soleus	distal	0.044137	0.0635		Cuff et al. (2016)	0.000622204
Panthera onca	mammal	44	LongDigExt	distal	0.0384	0.089		Cuff et al. (2016)	0.000407038
Panthera onca	mammal	44	TibCran	distal	0.0904	0.06		Cuff et al. (2016)	0.00134395
Panthera onca	mammal	44	Popliteus	distal	0.01466	0.0486		Cuff et al. (2016)	0.000284572
Panthera onca	mammal	44	LatDigExt	distal	0.017387	0.0254		Cuff et al. (2016)	0.000793827
Panthera onca	mammal	44	PeronLong	distal	0.149	0.0246		Cuff et al. (2016)	0.00464224
Panthera onca	mammal	44	PeronBrev	distal	0.014142	0.01425		Cuff et al. (2016)	0.000679129
Panthera onca	mammal	44	DDFM	distal	0.0584	0.0312		Cuff et al. (2016)	0.00128443
Panthera onca	mammal	44	DDFL	distal	0.00364	0.0178		Cuff et al. (2016)	0.000154745
Panthera onca	mammal	44	CaudalTib	distal	0.014387	0.01464		Cuff et al. (2016)	0.000857551
Panthera tigris	mammal	86	BicepsFem	proximal	0.7075	0.2394		Cuff et al. (2016)	0.00259699	Pennation not explicitly reported, but study used pennation in calculating PCSA; psoas major and minor not measured
Panthera tigris	mammal	86	CaudoFem	proximal	0.1433	0.2754		Cuff et al. (2016)	0.000490881
Panthera tigris	mammal	86	Sartorius	proximal	0.3083	0.405		Cuff et al. (2016)	0.000718146
Panthera tigris	mammal	86	TFL	proximal	0.2615	0.0976667		Cuff et al. (2016)	0.00252592
Panthera tigris	mammal	86	VastLat	proximal	0.4966	0.1184		Cuff et al. (2016)	0.00382908
Panthera tigris	mammal	86	RectFem	proximal	0.3269	0.0733333		Cuff et al. (2016)	0.00382167
Panthera tigris	mammal	86	VastMed	proximal	0.2131	0.1012		Cuff et al. (2016)	0.00191885
Panthera tigris	mammal	86	VastInt	proximal	0.0727	0.065		Cuff et al. (2016)	0.000991519
Panthera tigris	mammal	86	Semitend	proximal	0.242	0.34		Cuff et al. (2016)	0.000671476
Panthera tigris	mammal	86	Semimemb	proximal	0.6825	0.371667		Cuff et al. (2016)	0.00173238
Panthera tigris	mammal	86	Gracilis	proximal	0.2584	27		Cuff et al. (2016)	9.03e-06
Panthera tigris	mammal	86	GlutSup	proximal	0.0465	0.09875		Cuff et al. (2016)	0.000444232
Panthera tigris	mammal	86	GlutMed	proximal	0.351	0.0886		Cuff et al. (2016)	0.00333985
Panthera tigris	mammal	86	GlutProf	proximal	0.0516	0.0822		Cuff et al. (2016)	0.000592205
Panthera tigris	mammal	86	Piriformis	proximal	0.0465	0.053		Cuff et al. (2016)	0.000678009
Panthera tigris	mammal	86	Gemelli	proximal	0.0483	0.075		Cuff et al. (2016)	0.000526151
Panthera tigris	mammal	86	Quadfem	proximal	0.0212	0.068		Cuff et al. (2016)	0.000294118
Panthera tigris	mammal	86	ObtExt	proximal	0.0628	0.085		Cuff et al. (2016)	0.000697003
Panthera tigris	mammal	86	ObtInt	proximal	0.0843	0.04		Cuff et al. (2016)	0.00187989
Panthera tigris	mammal	86	Pectineus	proximal	0.0518	0.0766667		Cuff et al. (2016)	0.000598967
Panthera tigris	mammal	86	AdducMag	proximal	0.5017	0.2888		Cuff et al. (2016)	0.00163886
Panthera tigris	mammal	86	AdducBrev	proximal	0.1782	0.1986		Cuff et al. (2016)	0.000846491
Panthera tigris	mammal	86	Iliacus	proximal	0.01	0.063		Cuff et al. (2016)	0.000149745
Panthera tigris	mammal	86	GastrocLat	distal	0.1361	0.0493333		Cuff et al. (2016)	0.00208943
Panthera tigris	mammal	86	GastrocMed	distal	0.1695	0.0684		Cuff et al. (2016)	0.00206416
Panthera tigris	mammal	86	SupDigFlex	distal	0.03	0.05044		Cuff et al. (2016)	0.000489158
Panthera tigris	mammal	86	Soleus	distal	0.0945	0.130667		Cuff et al. (2016)	0.00065903
Panthera tigris	mammal	86	LongDigExt	distal	0.0717	0.041		Cuff et al. (2016)	0.00155356
Panthera tigris	mammal	86	TibCran	distal	0.1168	0.2		Cuff et al. (2016)	0.000550943
Panthera tigris	mammal	86	Popliteus	distal	0.0279	0.018		Cuff et al. (2016)	0.00117292
Panthera tigris	mammal	86	LatDigExt	distal	0.0264	0.0276667		Cuff et al. (2016)	0.000706135
Panthera tigris	mammal	86	PeronLong	distal	0.0273	0.036		Cuff et al. (2016)	0.000715409
Panthera tigris	mammal	86	PeronBrev	distal	0.0177	0.14		Cuff et al. (2016)	0.000119272
Panthera tigris	mammal	86	DDFM	distal	0.0202	0.0266667		Cuff et al. (2016)	0.000466477
Panthera tigris	mammal	86	DDFL	distal	0.1095	0.0432		Cuff et al. (2016)	0.00211135
Panthera tigris	mammal	86	CaudalTib	distal	0.0155	0.0128		Cuff et al. (2016)	0.000928107
Panthera leo	mammal	133	BicepsFem	proximal	1.001	0.265		Cuff et al. (2016)	0.003564	Pennation not explicitly reported, but study used pennation in calculating PCSA; gemelli, ObtExt, psoas major and minor not measured
Panthera leo	mammal	133	CaudoFem	proximal	0.242	0.233		Cuff et al. (2016)	0.00098
Panthera leo	mammal	133	Sartorius	proximal	0.455	0.421333		Cuff et al. (2016)	0.001019
Panthera leo	mammal	133	TFL	proximal	0.262	0.1525		Cuff et al. (2016)	0.001621
Panthera leo	mammal	133	VastLat	proximal	0.619	0.12		Cuff et al. (2016)	0.004573
Panthera leo	mammal	133	RectFem	proximal	0.397	0.058		Cuff et al. (2016)	0.004855
Panthera leo	mammal	133	VastMed	proximal	0.315	0.0876		Cuff et al. (2016)	0.003315
Panthera leo	mammal	133	VastInt	proximal	0.105	0.1058		Cuff et al. (2016)	0.000877
Panthera leo	mammal	133	Semitend	proximal	0.326	0.31375		Cuff et al. (2016)	0.00098
Panthera leo	mammal	133	Semimemb	proximal	0.847	0.36125		Cuff et al. (2016)	0.002212
Panthera leo	mammal	133	Gracilis	proximal	0.288	0.2138		Cuff et al. (2016)	0.001271
Panthera leo	mammal	133	GlutSup	proximal	0.124	0.12875		Cuff et al. (2016)	0.000909
Panthera leo	mammal	133	GlutMed	proximal	0.564	0.148286		Cuff et al. (2016)	0.002866
Panthera leo	mammal	133	GlutProf	proximal	0.068	0.0375		Cuff et al. (2016)	0.001566
Panthera leo	mammal	133	Piriformis	proximal	0.094	0.0824		Cuff et al. (2016)	0.001076
Panthera leo	mammal	133	Quadfem	proximal	0.05	0.12125		Cuff et al. (2016)	0.000389
Panthera leo	mammal	133	ObtInt	proximal	0.101	0.067		Cuff et al. (2016)	0.001422
Panthera leo	mammal	133	Pectineus	proximal	0.02688	0.110333		Cuff et al. (2016)	0.00023
Panthera leo	mammal	133	AdducMag	proximal	0.822	0.2775		Cuff et al. (2016)	0.002794
Panthera leo	mammal	133	AdducBrev	proximal	0.087	0.06		Cuff et al. (2016)	0.001368
Panthera leo	mammal	133	Iliacus	proximal	0.306	0.263		Cuff et al. (2016)	0.001001
Panthera leo	mammal	133	GastrocLat	distal	0.26646	0.026333		Cuff et al. (2016)	0.005503
Panthera leo	mammal	133	GastrocMed	distal	0.227	0.0362		Cuff et al. (2016)	0.00451
Panthera leo	mammal	133	SupDigFlex	distal	0.044	0.0852		Cuff et al. (2016)	0.000475
Panthera leo	mammal	133	Soleus	distal	0.04661	0.058		Cuff et al. (2016)	0.000691
Panthera leo	mammal	133	LongDigExt	distal	0.008	0.1118		Cuff et al. (2016)	6.75e-05
Panthera leo	mammal	133	TibCran	distal	0.028	0.008		Cuff et al. (2016)	0.003096
Panthera leo	mammal	133	Popliteus	distal	0.024	0.0122		Cuff et al. (2016)	0.001628
Panthera leo	mammal	133	LatDigExt	distal	0.007	0.0244		Cuff et al. (2016)	0.000218
Panthera leo	mammal	133	PeronLong	distal	0.04	0.0542		Cuff et al. (2016)	0.000657
Panthera leo	mammal	133	PeronBrev	distal	0.028	0.008		Cuff et al. (2016)	0.003096
Panthera leo	mammal	133	DDFM	distal	0.077	0.0898		Cuff et al. (2016)	0.000754
Panthera leo	mammal	133	DDFL	distal	0.153	0.0336		Cuff et al. (2016)	0.00372
Panthera leo	mammal	133	CaudalTib	distal	0.169	0.1938		Cuff et al. (2016)	0.000823
Lepus europaeus	mammal	3.454	adductors	proximal	0.053	0.082	0	Williams et al. (2007)	0.000609756	Mean across sample in study
Lepus europaeus	mammal	3.454	biceps femoris (p)	proximal	0.0227	0.08	0	Williams et al. (2007)	0.000267689
Lepus europaeus	mammal	3.454	biceps femoris (v)	proximal	0.0361	0.067	25	Williams et al. (2007)	0.000460683
Lepus europaeus	mammal	3.454	gluteus medius	proximal	0.0088	0.034	0	Williams et al. (2007)	0.000244173
Lepus europaeus	mammal	3.454	gluteus profundus	proximal	0.0072	0.022	15	Williams et al. (2007)	0.000298228
Lepus europaeus	mammal	3.454	gluteus superficialis	proximal	0.0081	0.021	8	Williams et al. (2007)	0.00036034
Lepus europaeus	mammal	3.454	gracilis	proximal	0.0088	0.046	0	Williams et al. (2007)	0.000180476
Lepus europaeus	mammal	3.454	iliacus	proximal	0.0019	0.018	0	Williams et al. (2007)	9.95807e-05
Lepus europaeus	mammal	3.454	psoas major	proximal	0.007	0.053	0	Williams et al. (2007)	0.0001246
Lepus europaeus	mammal	3.454	psoas minor	proximal	0.0043	0.035	0	Williams et al. (2007)	0.000115903
Lepus europaeus	mammal	3.454	rectus femoris	proximal	0.0127	0.022	31	Williams et al. (2007)	0.000466811
Lepus europaeus	mammal	3.454	sartorius	proximal	0.0061	0.09	0	Williams et al. (2007)	6.39413e-05
Lepus europaeus	mammal	3.454	semimembranosus	proximal	0.019	0.066	0	Williams et al. (2007)	0.000271584
Lepus europaeus	mammal	3.454	semitendinosus	proximal	0.0026	0.019	26	Williams et al. (2007)	0.000116031
Lepus europaeus	mammal	3.454	tensor fascia lata	proximal	0.0111	0.03	0	Williams et al. (2007)	0.000349057
Lepus europaeus	mammal	3.454	vastus lateralis	proximal	0.0201	0.036	24	Williams et al. (2007)	0.000481191
Lepus europaeus	mammal	3.454	vastus medialis	proximal	0.0091	0.029	31	Williams et al. (2007)	0.000253748
Lepus europaeus	mammal	3.454	vastus intermedius (1)	proximal	0.0119	0.032	25	Williams et al. (2007)	0.000317956
Lepus europaeus	mammal	3.454	vastus intermedius (2)	proximal	0.00268	0.016	20	Williams et al. (2007)	0.000148489
Lepus europaeus	mammal	3.454	gastrocnemius lateralis	distal	0.0064	0.011	31	Williams et al. (2007)	0.000470486
Lepus europaeus	mammal	3.454	gastrocnemius medialis	distal	0.0072	0.011	36	Williams et al. (2007)	0.000499565
Lepus europaeus	mammal	3.454	extensor digitorum longus	distal	0.0038	0.02	31	Williams et al. (2007)	0.000153643
Lepus europaeus	mammal	3.454	extensor digitorum lateralis	distal	0.001	0.011	28	Williams et al. (2007)	7.57245e-05
Lepus europaeus	mammal	3.454	flexor digitorum longus	distal	0.0017	0.012	21	Williams et al. (2007)	0.000124771
Lepus europaeus	mammal	3.454	flexor digitorum medialis	distal	0.0007	0.01	42	Williams et al. (2007)	4.90756e-05
Lepus europaeus	mammal	3.454	flexor digitorum superficialis	distal	0.0073	0.007	42	Williams et al. (2007)	0.000731126
Lepus europaeus	mammal	3.454	peroneus brevis	distal	0.0007	0.012	29	Williams et al. (2007)	4.81316e-05
Lepus europaeus	mammal	3.454	peroneus tertius	distal	0.0004	0.012	30	Williams et al. (2007)	2.72335e-05
Lepus europaeus	mammal	3.454	peroneus longus	distal	0.0008	0.013	25	Williams et al. (2007)	5.26158e-05
Lepus europaeus	mammal	3.454	peroneus quartus	distal	0.0003	0.009	32	Williams et al. (2007)	2.66682e-05
Lepus europaeus	mammal	3.454	soleus	distal	0.0017	0.013	27	Williams et al. (2007)	0.000109921
Lepus europaeus	mammal	3.454	tibialis caudalis	distal	0.0036	0.01	32	Williams et al. (2007)	0.000288016
Lepus europaeus	mammal	3.454	tibialis cranialis	distal	0.0036	0.059	0	Williams et al. (2007)	5.75632e-05
Homo sapiens	biped	75.337	addbrev_r	proximal	0.113989	0.1031	6.57646	Rajagopal et al. (2016)	0.00103617	AddMag and Gluteals were artificially split the authors; in current study, there are 19 proximal muscles
Homo sapiens	biped	75.337	addlong_r	proximal	0.175249	0.1082	7.89366	Rajagopal et al. (2016)	0.00151352	Peroneus tertius not included
Homo sapiens	biped	75.337	addmagDist_r	proximal	0.186985	0.1772	11.1558	Rajagopal et al. (2016)	0.000976682
Homo sapiens	biped	75.337	addmagIsch_r	proximal	0.164826	0.1562	9.62823	Rajagopal et al. (2016)	0.000981469
Homo sapiens	biped	75.337	addmagMid_r	proximal	0.145304	0.1377	11.8779	Rajagopal et al. (2016)	0.000974177
Homo sapiens	biped	75.337	addmagProx_r	proximal	0.111431	0.1056	17.8467	Rajagopal et al. (2016)	0.000947589
Homo sapiens	biped	75.337	bflh_r	proximal	0.226428	0.0976	10.0794	Rajagopal et al. (2016)	0.00215486
Homo sapiens	biped	75.337	bfsh_r	proximal	0.108561	0.1103	15.1389	Rajagopal et al. (2016)	0.000896301
Homo sapiens	biped	75.337	glmax1_r	proximal	0.255489	0.147	20.2834	Rajagopal et al. (2016)	0.00153796
Homo sapiens	biped	75.337	glmax2_r	proximal	0.38999	0.157	21.0494	Rajagopal et al. (2016)	0.00218704
Homo sapiens	biped	75.337	glmax3_r	proximal	0.279619	0.167	21.9108	Rajagopal et al. (2016)	0.00146549
Homo sapiens	biped	75.337	glmed1_r	proximal	0.141021	0.073	18.1373	Rajagopal et al. (2016)	0.00173189
Homo sapiens	biped	75.337	glmed2_r	proximal	0.0986713	0.073	18.1373	Rajagopal et al. (2016)	0.00121179
Homo sapiens	biped	75.337	glmed3_r	proximal	0.112356	0.073	18.1373	Rajagopal et al. (2016)	0.00137985
Homo sapiens	biped	75.337	glmin1_r	proximal	0.0449354	0.068	10	Rajagopal et al. (2016)	0.000613939
Homo sapiens	biped	75.337	glmin2_r	proximal	0.0390608	0.056	0	Rajagopal et al. (2016)	0.000658033
Homo sapiens	biped	75.337	glmin3_r	proximal	0.0299934	0.038	1	Rajagopal et al. (2016)	0.00074451
Homo sapiens	biped	75.337	grac_r	proximal	0.113213	0.2278	9.85496	Rajagopal et al. (2016)	0.000461934
Homo sapiens	biped	75.337	iliacus_r	proximal	0.192308	0.1066	16.0379	Rajagopal et al. (2016)	0.00163566
Homo sapiens	biped	75.337	piri_r	proximal	0.0473015	0.026	10	Rajagopal et al. (2016)	0.00169024
Homo sapiens	biped	75.337	psoas_r	proximal	0.294665	0.1169	12.3487	Rajagopal et al. (2016)	0.00232297
Homo sapiens	biped	75.337	recfem_r	proximal	0.29389	0.0759	12.434	Rajagopal et al. (2016)	0.00356722
Homo sapiens	biped	75.337	sart_r	proximal	0.177574	0.403	1.49745	Rajagopal et al. (2016)	0.000415547
Homo sapiens	biped	75.337	semimem_r	proximal	0.2683	0.069	14.5853	Rajagopal et al. (2016)	0.00355009
Homo sapiens	biped	75.337	semiten_r	proximal	0.201612	0.193	13.8252	Rajagopal et al. (2016)	0.000956941
Homo sapiens	biped	75.337	vasint_r	proximal	0.297768	0.0993	3.61535	Rajagopal et al. (2016)	0.0028233
Homo sapiens	biped	75.337	vaslat_r	proximal	0.904158	0.0994	14.4882	Rajagopal et al. (2016)	0.00830839
Homo sapiens	biped	75.337	vasmed_r	proximal	0.469914	0.0968	24.1916	Rajagopal et al. (2016)	0.00417752
Homo sapiens	biped	75.337	edl_r	distal	0.0738863	0.0693	12.5053	Rajagopal et al. (2016)	0.000981968
Homo sapiens	biped	75.337	ehl_r	distal	0.0377765	0.0748	11.3026	Rajagopal et al. (2016)	0.000467206
Homo sapiens	biped	75.337	fdl_r	distal	0.0333435	0.0446	12.8823	Rajagopal et al. (2016)	0.000687543
Homo sapiens	biped	75.337	fhl_r	distal	0.0845229	0.0527	14.7838	Rajagopal et al. (2016)	0.00146298
Homo sapiens	biped	75.337	gaslat_r	distal	0.163617	0.0588	12.0451	Rajagopal et al. (2016)	0.0025673
Homo sapiens	biped	75.337	gasmed_r	distal	0.280708	0.051	9.49285	Rajagopal et al. (2016)	0.00512142
Homo sapiens	biped	75.337	perbrev_r	distal	0.0418038	0.0454	11.7592	Rajagopal et al. (2016)	0.000850438
Homo sapiens	biped	75.337	perlong_r	distal	0.100101	0.0508	14.2066	Rajagopal et al. (2016)	0.0018021
Homo sapiens	biped	75.337	soleus_r	distal	0.481546	0.044	21.8543	Rajagopal et al. (2016)	0.00958274
Homo sapiens	biped	75.337	tfl_r	distal	0.0690142	0.095	3	Rajagopal et al. (2016)	0.000684405
Homo sapiens	biped	75.337	tibant_r	distal	0.148108	0.0683	11.1831	Rajagopal et al. (2016)	0.00200691
Homo sapiens	biped	75.337	tibpost_r	distal	0.11554	0.0378	12.9769	Rajagopal et al. (2016)	0.00280995
Pan troglodytes	mammal	54.7	tensor fascia lata	proximal	0.0053	0.096	0	Carlson (2006)	5.20833e-05	Plantaris not measured
Pan troglodytes	mammal	54.7	sartorius	proximal	0.0339	0.3	0	Carlson (2006)	0.000106604
Pan troglodytes	mammal	54.7	vastus lateralis	proximal	0.1165	0.063	10	Carlson (2006)	0.00171803
Pan troglodytes	mammal	54.7	rectus femoris	proximal	0.0534	0.073	10	Carlson (2006)	0.000679617
Pan troglodytes	mammal	54.7	vastus medialis	proximal	0.0736	0.054	15	Carlson (2006)	0.001242
Pan troglodytes	mammal	54.7	vastus intermedius	proximal	0.1104	0.063	0	Carlson (2006)	0.00165319
Pan troglodytes	mammal	54.7	iliopsoas	proximal	0.1519	0.107	0	Carlson (2006)	0.00133927
Pan troglodytes	mammal	54.7	Pectineus	proximal	0.0101	0.077	0	Carlson (2006)	0.000123744
Pan troglodytes	mammal	54.7	gracilis	proximal	0.0702	0.249	0	Carlson (2006)	0.00026597
Pan troglodytes	mammal	54.7	adductor magnus (medius)	proximal	0.1358	0.121	0	Carlson (2006)	0.00105879
Pan troglodytes	mammal	54.7	adductor magnus (caudalis)	proximal	0.1939	0.139	0	Carlson (2006)	0.001316
Pan troglodytes	mammal	54.7	adductor longus	proximal	0.0289	0.107	0	Carlson (2006)	0.000254805
Pan troglodytes	mammal	54.7	adductor brevis	proximal	0.0211	0.084	0	Carlson (2006)	0.000236972
Pan troglodytes	mammal	54.7	semimembranosus	proximal	0.0481	0.063	20	Carlson (2006)	0.000676838
Pan troglodytes	mammal	54.7	semitendinosus	proximal	0.0643	0.086	0	Carlson (2006)	0.000705353
Pan troglodytes	mammal	54.7	biceps femoris (longum)	proximal	0.049	0.049	0	Carlson (2006)	0.000943396
Pan troglodytes	mammal	54.7	biceps femoris (breve)	proximal	0.0281	0.074	0	Carlson (2006)	0.000358236
Pan troglodytes	mammal	54.7	gluteus maximus	proximal	0.2129	0.049	0	Carlson (2006)	0.00409896
Pan troglodytes	mammal	54.7	gluteus medius	proximal	0.206	0.05	25	Carlson (2006)	0.00352263
Pan troglodytes	mammal	54.7	gluteus minimus	proximal	0.0151	0.046	0	Carlson (2006)	0.00030968
Pan troglodytes	mammal	54.7	piriformis	proximal	0.0127	0.033	30	Carlson (2006)	0.000314423
Pan troglodytes	mammal	54.7	gemellus superior	proximal	0.0105	0.038	0	Carlson (2006)	0.000260675
Pan troglodytes	mammal	54.7	obturator internus	proximal	0.0226	0.021	35	Carlson (2006)	0.000831664
Pan troglodytes	mammal	54.7	gemellus inferior	proximal	0.0024	0.019	0	Carlson (2006)	0.000119166
Pan troglodytes	mammal	54.7	obturator externus	proximal	0.0261	0.05	0	Carlson (2006)	0.000492453
Pan troglodytes	mammal	54.7	quadratus femoris	proximal	0.0168	0.039	0	Carlson (2006)	0.000406386
Pan troglodytes	mammal	54.7	gastrocnemius lateralis	distal	0.0276	0.046	20	Carlson (2006)	0.000531901
Pan troglodytes	mammal	54.7	gastrocnemius medialis	distal	0.0484	0.041	15	Carlson (2006)	0.00107572
Pan troglodytes	mammal	54.7	soleus	distal	0.0794	0.023	35	Carlson (2006)	0.00266779
Pan troglodytes	mammal	54.7	popliteus	distal	0.0163	0.038	0	Carlson (2006)	0.000404667
Pan troglodytes	mammal	54.7	peroneus longus	distal	0.0292	0.051	0	Carlson (2006)	0.000540141
Pan troglodytes	mammal	54.7	peroneus brevis	distal	0.0119	0.048	15	Carlson (2006)	0.000225914
Pan troglodytes	mammal	54.7	tibialis anterior	distal	0.0592	0.083	0	Carlson (2006)	0.00067288
Pan troglodytes	mammal	54.7	tibialis posterior	distal	0.0295	0.025	25	Carlson (2006)	0.00100891
Pan troglodytes	mammal	54.7	flexor digitorum longus	distal	0.0142	0.05	20	Carlson (2006)	0.000251767
Pan troglodytes	mammal	54.7	extensor digitorum longus	distal	0.0172	0.109	10	Carlson (2006)	0.000146605
Pan troglodytes	mammal	54.7	flexor hallucis longus	distal	0.0301	0.067	0	Carlson (2006)	0.000423824
Pan troglodytes	mammal	54.7	extensor hallucis longus	distal	0.0049	0.083	0	Carlson (2006)	5.56945e-05
Rangifer tarandus	mammal	91	m. adductor brevis	proximal	0.06	0.066	24.8	Wareing et al. (2011)	0.00077854
Rangifer tarandus	mammal	91	m. adductor longus	proximal	0.315	0.169	0	Wareing et al. (2011)	0.0017584
Rangifer tarandus	mammal	91	m. adductor magnus	proximal	0.05	0.094	31.8	Wareing et al. (2011)	0.000426482
Rangifer tarandus	mammal	91	m. gemelli caudal head	proximal	0.025	0.025	31.4	Wareing et al. (2011)	0.000805237
Rangifer tarandus	mammal	91	m. gemelli dorsal head	proximal	0.045	0.028	29.3	Wareing et al. (2011)	0.00132221
Rangifer tarandus	mammal	91	m. gluteobiceps caudal head	proximal	0.185	0.189	0	Wareing et al. (2011)	0.00092343
Rangifer tarandus	mammal	91	m. gluteobiceps cranial head	proximal	0.912	0.138	0	Wareing et al. (2011)	0.00623462
Rangifer tarandus	mammal	91	m. gluteus medius caudal head	proximal	0.24	0.102	0	Wareing et al. (2011)	0.00221976
Rangifer tarandus	mammal	91	m. gluteus medius cranial head	proximal	0.362	0.112	0	Wareing et al. (2011)	0.00304919
Rangifer tarandus	mammal	91	m. gluteus profundus	proximal	0.083	0.046	25.6	Wareing et al. (2011)	0.00153511
Rangifer tarandus	mammal	91	m. gracilis	proximal	0.269	0.094	0	Wareing et al. (2011)	0.00269972
Rangifer tarandus	mammal	91	m. obturator externus	proximal	0.096	0.027	32.4	Wareing et al. (2011)	0.00283213
Rangifer tarandus	mammal	91	m. psoas major	proximal	0.265	0.142	0	Wareing et al. (2011)	0.00176056
Rangifer tarandus	mammal	91	m. quadratus femoris	proximal	0.018	0.082	0	Wareing et al. (2011)	0.000207087
Rangifer tarandus	mammal	91	m. rectus femoris	proximal	0.409	0.057	33.1	Wareing et al. (2011)	0.00567075
Rangifer tarandus	mammal	91	m. sartorius caudal part	proximal	0.064	0.164	0	Wareing et al. (2011)	0.000368155
Rangifer tarandus	mammal	91	m. sartorius cranial part	proximal	0.139	0.086	0	Wareing et al. (2011)	0.00152479
Rangifer tarandus	mammal	91	m. semimembranosus	proximal	1.11	0.245	0	Wareing et al. (2011)	0.00427416
Rangifer tarandus	mammal	91	m. semitendinosus	proximal	0.353	0.259	0	Wareing et al. (2011)	0.00128579
Rangifer tarandus	mammal	91	m. tensor fasciae latae caudal head	proximal	0.051	0.056	0	Wareing et al. (2011)	0.000859164
Rangifer tarandus	mammal	91	m. tensor fasciae latae cranial head	proximal	0.148	0.075	0	Wareing et al. (2011)	0.00186164
Rangifer tarandus	mammal	91	m. vastus intermedius	proximal	0.09	0.06	0	Wareing et al. (2011)	0.00141509
Rangifer tarandus	mammal	91	m. vastus lateralis	proximal	0.461	0.097	0	Wareing et al. (2011)	0.00448356
Rangifer tarandus	mammal	91	m. vastus medialis	proximal	0.298	0.061	10.3	Wareing et al. (2011)	0.00453445
Rangifer tarandus	mammal	91	m. extensor digitorum lateralis	distal	0.054	0.043	26.8	Wareing et al. (2011)	0.00105747
Rangifer tarandus	mammal	91	m. extensor digitorum longus lateral head	distal	0.026	0.045	15	Wareing et al. (2011)	0.0005265
Rangifer tarandus	mammal	91	m. extensor digitorum longus medial head	distal	0.021	0.043	35.4	Wareing et al. (2011)	0.000375553
Rangifer tarandus	mammal	91	m. flexor digiti I longus	distal	0.152	0.018	33.3	Wareing et al. (2011)	0.00665842
Rangifer tarandus	mammal	91	m. flexor digitorum longus	distal	0.02	0.035	28.6	Wareing et al. (2011)	0.000473306
Rangifer tarandus	mammal	91	m. flexor digitorum superficialis	distal	0.111	0.013	30.5	Wareing et al. (2011)	0.00694055
Rangifer tarandus	mammal	91	m. gastrocnemius lateral head	distal	0.192	0.036	0	Wareing et al. (2011)	0.00503145
Rangifer tarandus	mammal	91	m. gastrocnemius medial head	distal	0.211	0.039	0	Wareing et al. (2011)	0.00510402
Rangifer tarandus	mammal	91	m. peroneus longus	distal	0.011	0.074	0	Wareing et al. (2011)	0.000140235
Rangifer tarandus	mammal	91	m. peroneus tertius	distal	0.068	0.014	29.8	Wareing et al. (2011)	0.00397628
Rangifer tarandus	mammal	91	m. popliteus	distal	0.06	0.029	25.4	Wareing et al. (2011)	0.00176318
Rangifer tarandus	mammal	91	m. tibialis caudalis	distal	0.021	0.046	20	Wareing et al. (2011)	0.000404708
Rangifer tarandus	mammal	91	m. tibialis cranialis	distal	0.033	0.09	0	Wareing et al. (2011)	0.000345912
Ceratotherium simum	mammal	2160	Gluteus superficialis	proximal	1.71084	0.154	17	Etienne et al. (2021)	0.0100226	Small crural muscles not measured
Ceratotherium simum	mammal	2160	Gluteus medialis	proximal	5.7717	0.24	18	Etienne et al. (2021)	0.0215771
Ceratotherium simum	mammal	2160	Gluteus profundus	proximal	0.88722	0.072	22	Etienne et al. (2021)	0.0107785
Ceratotherium simum	mammal	2160	Obturator et gemelli	proximal	1.83274	0.147	0	Etienne et al. (2021)	0.0117619
Ceratotherium simum	mammal	2160	Tensor fasciae latae	proximal	3.975	0.17	14	Etienne et al. (2021)	0.0214036
Ceratotherium simum	mammal	2160	Gluteobiceps	proximal	17.6416	0.588	0	Etienne et al. (2021)	0.0283044
Ceratotherium simum	mammal	2160	Gluteobiceps - caudal head	proximal	8.92626	0.516	0	Etienne et al. (2021)	0.0163198
Ceratotherium simum	mammal	2160	Gluteobiceps - cranial head	proximal	8.71532	0.662	0	Etienne et al. (2021)	0.0124199
Ceratotherium simum	mammal	2160	Semimembranosus	proximal	4.43292	0.414	0	Etienne et al. (2021)	0.0101014
Ceratotherium simum	mammal	2160	Semitendinosus	proximal	4.51348	0.421	0	Etienne et al. (2021)	0.010114
Ceratotherium simum	mammal	2160	Iliacus	proximal	1.8338	0.236	0	Etienne et al. (2021)	0.00733051
Ceratotherium simum	mammal	2160	Psoas major	proximal	2.56308	0.21	0	Etienne et al. (2021)	0.0115143
Ceratotherium simum	mammal	2160	Psoas minor	proximal	0.68052	0.098	0	Etienne et al. (2021)	0.00655102
Ceratotherium simum	mammal	2160	Rectus femoris	proximal	3.25102	0.293	0	Etienne et al. (2021)	0.0104676
Ceratotherium simum	mammal	2160	Vastus lateralis	proximal	4.0068	0.322	0	Etienne et al. (2021)	0.0117391
Ceratotherium simum	mammal	2160	Vastus medialis	proximal	2.69664	0.267	0	Etienne et al. (2021)	0.00952809
Ceratotherium simum	mammal	2160	Sartorius	proximal	0.7208	0.454	0	Etienne et al. (2021)	0.0014978
Ceratotherium simum	mammal	2160	Gracilis	proximal	3.06022	0.308	0	Etienne et al. (2021)	0.00937338
Ceratotherium simum	mammal	2160	Pectineus	proximal	0.1325	0.111	0	Etienne et al. (2021)	0.00112613
Ceratotherium simum	mammal	2160	Adductores	proximal	2.3002	0.453	0	Etienne et al. (2021)	0.00479029
Ceratotherium simum	mammal	2160	Gastrocnemius caput laterale	distal	0.59996	0.026	39	Etienne et al. (2021)	0.0169179
Ceratotherium simum	mammal	2160	Gastrocnemius caput mediale	distal	0.57134	0.061	37	Etienne et al. (2021)	0.0070568
Ceratotherium simum	mammal	2160	Tibialis cranialis	distal	0.38584	0.146	14	Etienne et al. (2021)	0.00241909
Ceratotherium simum	mammal	2160	Extensor digitorum longus	distal	1.272	0.192	25	Etienne et al. (2021)	0.00566442
Ceratotherium simum	mammal	2160	Extensor digitorum lateralis	distal	0.09646	0.105	18	Etienne et al. (2021)	0.000824249
Ceratotherium simum	mammal	2160	Flexor digitorum profundus	distal	1.05894	0.027	32	Etienne et al. (2021)	0.0313778
Rhinoceros unicornis	mammal	2065	Gluteus superficialis	proximal	14.2496	0.26	31	Etienne et al. (2021)	0.0443188
Rhinoceros unicornis	mammal	2065	Gluteus medialis	proximal	8.24998	0.197	29	Etienne et al. (2021)	0.0345541
Rhinoceros unicornis	mammal	2065	Gluteus profundus	proximal	0.68794	0.038	31	Etienne et al. (2021)	0.0146395
Rhinoceros unicornis	mammal	2065	Obturator et gemelli	proximal	1.5794	0.075	33	Etienne et al. (2021)	0.0166616
Rhinoceros unicornis	mammal	2065	Tensor fasciae latae	proximal	5.9996	0.084	48	Etienne et al. (2021)	0.0450867
Rhinoceros unicornis	mammal	2065	Gluteobiceps - caudal head	proximal	9.19974	0.297	37	Etienne et al. (2021)	0.0233379
Rhinoceros unicornis	mammal	2065	Semimembranosus	proximal	5.39964	0.133	11	Etienne et al. (2021)	0.0375971
Rhinoceros unicornis	mammal	2065	Semitendinosus - 1	proximal	1.3833	0.595	0	Etienne et al. (2021)	0.00219328
Rhinoceros unicornis	mammal	2065	Semitendinosus - 2 pennate	proximal	2.60018	0.27	31	Etienne et al. (2021)	0.00778752
Rhinoceros unicornis	mammal	2065	Semitendinosus - 2 non-pennate	proximal	3.50012	0.454	0	Etienne et al. (2021)	0.00727313
Rhinoceros unicornis	mammal	2065	Iliacus	proximal	0.86284	0.113	29	Etienne et al. (2021)	0.00630036
Rhinoceros unicornis	mammal	2065	Psoas major	proximal	0.29468	0.138	10	Etienne et al. (2021)	0.00198389
Rhinoceros unicornis	mammal	2065	Rectus femoris	proximal	5.9996	0.122	31	Etienne et al. (2021)	0.0397669
Rhinoceros unicornis	mammal	2065	Vastus lateralis	proximal	5.9996	0.262	34	Etienne et al. (2021)	0.0179097
Rhinoceros unicornis	mammal	2065	Vastus medialis	proximal	3.20014	0.24	34	Etienne et al. (2021)	0.0104286
Rhinoceros unicornis	mammal	2065	Sartorius - caudal head	proximal	0.45262	0.15	24	Etienne et al. (2021)	0.00260056
Rhinoceros unicornis	mammal	2065	Sartorius - cranial head	proximal	0.10494	0.113	32	Etienne et al. (2021)	0.00074298
Rhinoceros unicornis	mammal	2065	Gracilis	proximal	3.40048	0.134	31	Etienne et al. (2021)	0.0205208
Rhinoceros unicornis	mammal	2065	Pectineus - large head	proximal	1.79988	0.059	37	Etienne et al. (2021)	0.0229845
Rhinoceros unicornis	mammal	2065	Pectineus - small head	proximal	0.45156	0.167	39	Etienne et al. (2021)	0.00198242
Rhinoceros unicornis	mammal	2065	Adductores	proximal	4.4997	0.349	0	Etienne et al. (2021)	0.0121633
Rhinoceros unicornis	mammal	2065	Gastrocnemius caput laterale	distal	0.94552	0.05	41	Etienne et al. (2021)	0.013464
Rhinoceros unicornis	mammal	2065	Gastrocnemius caput mediale	distal	1.00276	0.086	27	Etienne et al. (2021)	0.00980107
Rhinoceros unicornis	mammal	2065	Popliteus	distal	0.1219	0.039	24	Etienne et al. (2021)	0.00269379
Rhinoceros unicornis	mammal	2065	Tibialis cranialis	distal	0.92538	0.147	11	Etienne et al. (2021)	0.00582966
Rhinoceros unicornis	mammal	2065	Extensor digitorum longus - medial belly	distal	0.4346	0.041	43	Etienne et al. (2021)	0.00731354
Rhinoceros unicornis	mammal	2065	Extensor digitorum longus - lateral belly	distal	0.93598	0.113	32	Etienne et al. (2021)	0.00662678
Rhinoceros unicornis	mammal	2065	Extensor digitorum lateralis (Hindlimb)	distal	0.2226	0.058	30	Etienne et al. (2021)	0.00313561
Rhinoceros unicornis	mammal	2065	Flexor digitorum superficialis (Forelimb)	distal	0.1961	0.018	38	Etienne et al. (2021)	0.008099
Rhinoceros unicornis	mammal	2065	Flexor digitorum profundus (Forelimb)	distal	1.3621	0.036	39	Etienne et al. (2021)	0.0277398
Rhinoceros unicornis	mammal	2065	Fibularis 1 (homologies unclear)	distal	0.1537	0.034	34	Etienne et al. (2021)	0.0035356
Rhinoceros unicornis	mammal	2065	Fibularis 2 (homologies unclear)	distal	0.03816	0.042	26	Etienne et al. (2021)	0.000770395
Rattus norvegicus	mammal	0.323	Psoas	proximal	0.00207538	0.0265169	17.1	Eng et al. (2008)	7.05723e-05	Mean across sample in study
Rattus norvegicus	mammal	0.323	Gluteus superficialis	proximal	0.000605814	0.021573	1.1	Eng et al. (2008)	2.64876e-05	Masses and fibre lengths were corrected for formalin fixation as per Kikuchi and Kuraoka (2014)
Rattus norvegicus	mammal	0.323	Gluteus medius	proximal	0.00231666	0.0273034	0.6	Eng et al. (2008)	8.00418e-05	Small deep hip muscles (obturators, gemellus, quadratus femoris) not measured
Rattus norvegicus	mammal	0.323	"Muscle X"	proximal	0.000438372	0.0393258	1	Eng et al. (2008)	1.05146e-05
Rattus norvegicus	mammal	0.323	Rectus femoris	proximal	0.00109922	0.0130337	25.4	Eng et al. (2008)	7.18721e-05
Rattus norvegicus	mammal	0.323	Vastus lateralis	proximal	0.00149864	0.0220225	10	Eng et al. (2008)	6.32232e-05
Rattus norvegicus	mammal	0.323	Vastus intermedius	proximal	0.000198453	0.012809	6.9	Eng et al. (2008)	1.45105e-05
Rattus norvegicus	mammal	0.323	Vastus medialis	proximal	0.000514535	0.0191011	24.7	Eng et al. (2008)	2.30876e-05
Rattus norvegicus	mammal	0.323	Gracilis - cranial head	proximal	0.000201163	0.0288764	0	Eng et al. (2008)	6.57202e-06
Rattus norvegicus	mammal	0.323	Gracilis - caudal head	proximal	0.00032093	0.0296629	0	Eng et al. (2008)	1.02068e-05
Rattus norvegicus	mammal	0.323	Adductor longus	proximal	0.000273837	0.0120225	4.2	Eng et al. (2008)	2.14301e-05
Rattus norvegicus	mammal	0.323	Adductor brevis	proximal	7.77093e-05	0.0130337	0	Eng et al. (2008)	5.6247e-06
Rattus norvegicus	mammal	0.323	Adductor magnus	proximal	0.000755616	0.0248315	0	Eng et al. (2008)	2.87074e-05
Rattus norvegicus	mammal	0.323	Adductor tertius	proximal	0.000796709	0.0222472	0.6	Eng et al. (2008)	3.37828e-05
Rattus norvegicus	mammal	0.323	Biceps femoris	proximal	0.00310562	0.0382022	3.6	Eng et al. (2008)	7.65412e-05
Rattus norvegicus	mammal	0.323	Semitendinosus	proximal	0.000918407	0.0535955	0	Eng et al. (2008)	1.61659e-05
Rattus norvegicus	mammal	0.323	Semimembranosus	proximal	0.00168934	0.0347191	2.1	Eng et al. (2008)	4.58723e-05
Rattus norvegicus	mammal	0.323	Tibialis anterior	distal	0.000769965	0.018427	12.8	Eng et al. (2008)	3.84399e-05
Rattus norvegicus	mammal	0.323	Extensor hallucis longus	distal	2.26744e-05	0.0132584	5.7	Eng et al. (2008)	1.60541e-06
Rattus norvegicus	mammal	0.323	Extensor digitorum longus	distal	0.000153291	0.0150562	9	Eng et al. (2008)	9.4867e-06
Rattus norvegicus	mammal	0.323	Peroneus longus	distal	0.000206395	0.01	20	Eng et al. (2008)	1.8297e-05
Rattus norvegicus	mammal	0.323	Peroneus brevis	distal	0.000144965	0.00921348	12.6	Eng et al. (2008)	1.44859e-05
Rattus norvegicus	mammal	0.323	Gastrocnemius MH	distal	0.000987407	0.0180899	14	Eng et al. (2008)	4.99642e-05
Rattus norvegicus	mammal	0.323	Gastrocnemius LH	distal	0.00119903	0.0175281	14.2	Eng et al. (2008)	6.25626e-05
Rattus norvegicus	mammal	0.323	Soleus	distal	0.000156593	0.0221348	3.9	Eng et al. (2008)	6.65861e-06
Rattus norvegicus	mammal	0.323	Flexor hallucis longus	distal	3.45e-05	0.01	7.5	Eng et al. (2008)	3.22687e-06
Rattus norvegicus	mammal	0.323	Flexor digitorum longus	distal	0.000539337	0.0108989	19.3	Eng et al. (2008)	4.40609e-05
Rattus norvegicus	mammal	0.323	Tibialis posterior	distal	0.000157942	0.00674157	26	Eng et al. (2008)	1.98651e-05
Rattus norvegicus	mammal	0.323	Plantaris	distal	0.000462209	0.0153933	16.4	Eng et al. (2008)	2.71746e-05
Didelphis virginiana ('SEP 102')	mammal	1.759	rectus femoris	proximal	0.0027282	0.02396571429 ± 0.00970879	28.6 ± 19.50128	This study	9.42901e-05
Didelphis virginiana ('SEP 102')	mammal	1.759	gluteus maximus	proximal	0.0017986	0.034984 ± 0.00510822	0	This study	4.8502e-05
Didelphis virginiana ('SEP 102')	mammal	1.759	femorococcygeus	proximal	0.0010764	0.060568 ± 0.00177218	0	This study	1.67658e-05
Didelphis virginiana ('SEP 102')	mammal	1.759	sartorius	proximal	0.0017203	0.06686666667 ± 0.02628253	4.5 ± 11.0227	This study	2.41962e-05
Didelphis virginiana ('SEP 102')	mammal	1.759	vastus medialis	proximal	0.0015654	0.032234 ± 0.01156602	6 ± 10.3923	This study	4.55638e-05
Didelphis virginiana ('SEP 102')	mammal	1.759	vastus lateralis	proximal	0.0049498	0.02517428571 ± 0.01180689	28.14286 ± 8.83984	This study	0.000163562
Didelphis virginiana ('SEP 102')	mammal	1.759	gluteus medius	proximal	0.0041144	0.02544875 ± 0.01150655	7.125 ± 13.21728	This study	0.000151345
Didelphis virginiana ('SEP 102')	mammal	1.759	gluteus minimus	proximal	0.0005139	0.020948 ± 0.00330338	0	This study	2.31436e-05
Didelphis virginiana ('SEP 102')	mammal	1.759	pyriformis	proximal	0.0004706	0.024814 ± 0.00405928	0	This study	1.78916e-05
Didelphis virginiana ('SEP 102')	mammal	1.759	scansorius	proximal	4.97e-05	0.019115 ± 0.00037477	0	This study	2.45288e-06
Didelphis virginiana ('SEP 102')	mammal	1.759	iliacus	proximal	0.0017843	0.04466142857 ± 0.00636348	0	This study	3.76903e-05
Didelphis virginiana ('SEP 102')	mammal	1.759	psoas major	proximal	0.0024672	0.03416875 ± 0.00830069	17.4 ± 11.30487	This study	6.50021e-05
Didelphis virginiana ('SEP 102')	mammal	1.759	obturator externus	proximal	0.001658	0.01946428571 ± 0.00302173	23.6 ± 19.98249	This study	7.3639e-05
Didelphis virginiana ('SEP 102')	mammal	1.759	quadratus femoris	proximal	0.0001858	0.0239 ± 0.00034117	0	This study	7.33402e-06
Didelphis virginiana ('SEP 102')	mammal	1.759	semimembranosus	proximal	0.0039137	0.06751142857 ± 0.00696145	0	This study	5.46896e-05
Didelphis virginiana ('SEP 102')	mammal	1.759	biceps femoris	proximal	0.0034306	0.056282 ± 0.00846578	0	This study	5.75036e-05
Didelphis virginiana ('SEP 102')	mammal	1.759	semitendinosus anterior head	proximal	0.0009141	0.05466875 ± 0.00948518	0	This study	1.57742e-05
Didelphis virginiana ('SEP 102')	mammal	1.759	semitendinosus posterior head	proximal	0.0016115	0.040501 ± 0.00479523	0	This study	3.75369e-05
Didelphis virginiana ('SEP 102')	mammal	1.759	gracilis	proximal	0.0028183	0.07933428571 ± 0.00225139	0	This study	3.35136e-05
Didelphis virginiana ('SEP 102')	mammal	1.759	pectineus	proximal	0.0005598	0.032744 ± 0.00361281	0	This study	1.61285e-05
Didelphis virginiana ('SEP 102')	mammal	1.759	adductor brevis	proximal	0.0017347	0.03132777778 ± 0.00512571	0	This study	5.22383e-05
Didelphis virginiana ('SEP 102')	mammal	1.759	adductor longus	proximal	0.0036511	0.05717 ± 0.01517069	0	This study	6.0249e-05
Didelphis virginiana ('SEP 102')	mammal	1.759	adductor magnus	proximal	0.0019679	0.0443775 ± 0.00520788	0	This study	4.18345e-05
Didelphis virginiana ('SEP 102')	mammal	1.759	obturator internus	proximal	0.0005361	0.01716 ± 0.0027233	28.6 ± 19.39845	This study	2.58767e-05
Didelphis virginiana ('SEP 102')	mammal	1.759	gemellus	proximal	0.000171	0.008296 ± 0.00167197	0	This study	1.94456e-05
Didelphis virginiana ('SEP 102')	mammal	1.759	gastrocnemius lateralis	distal	0.0024156	0.02246555556 ± 0.00618984	25.5 ± 2.64575	This study	9.15567e-05
Didelphis virginiana ('SEP 102')	mammal	1.759	plantaris	distal	0.0005727	0.029045 ± 0.00418779	11 ± 9.84886	This study	1.82598e-05
Didelphis virginiana ('SEP 102')	mammal	1.759	gastrocnemius medialis	distal	0.0012567	0.02791888889 ± 0.00364189	16 ± 18.72165	This study	4.08196e-05
Didelphis virginiana ('SEP 102')	mammal	1.759	flexor digitorum longus	distal	0.0018655	0.02600714286 ± 0.00852408	13 ± 7.48331	This study	6.59357e-05
Didelphis virginiana ('SEP 102')	mammal	1.759	flexor digitorum brevis	distal	0.0001653	0.00486 ± 0.00197886	45 ± 0	This study	2.2689e-05
Didelphis virginiana ('SEP 102')	mammal	1.759	flexor hallucis longus	distal	0.0002173	0.018438 ± 0.00360437	13.33333 ± 3.21455	This study	1.08186e-05
Didelphis virginiana ('SEP 102')	mammal	1.759	extensor digitorum longus	distal	0.0003244	0.03275 ± 0.0077179	0	This study	9.34466e-06
Didelphis virginiana ('SEP 102')	mammal	1.759	extensor digitorum brevis	distal	0.0001215	0.02792 ± 0.00362371	0	This study	4.1054e-06
Didelphis virginiana ('SEP 102')	mammal	1.759	extensor hallucis longus	distal	0.0003538	0.041052 ± 0.00974427	0	This study	8.13051e-06
Didelphis virginiana ('SEP 102')	mammal	1.759	tibialis anterior	distal	0.0014345	0.04583285714 ± 0.00844964	0	This study	2.95269e-05
Didelphis virginiana ('SEP 102')	mammal	1.759	peroneus longus	distal	0.0010837	0.01878166667 ± 0.00317922	15.33333 ± 9.39503	This study	5.24962e-05
Didelphis virginiana ('SEP 102')	mammal	1.759	peroneus brevis	distal	0.0002756	0.01841333333 ± 0.00257763	10 ± 8.88819	This study	1.39057e-05
Didelphis virginiana ('SEP 102')	mammal	1.759	peroneus digiti tertii	distal	0.0002149	0.02349 ± 0.00148292	8.333333 ± 7.63763	This study	8.5396e-06
Didelphis virginiana ('SEP 102')	mammal	1.759	tibialis posterior	distal	0.000461	0.02973 ± 0.00556272	0	This study	1.46285e-05
Didelphis virginiana ('SEP 102')	mammal	1.759	popliteus + interosseus cruris	distal	0.000852	0.01286 ± 0.00153795	32.49 ± 0	This study	5.27194e-05

## Sheet: Raw data - forelimb
Species	Group	Body mass (kg)	Muscle	Location	Muscle mass (kg)	Fascicle length (m)	Pennation (°)	Study	PCSA (m2)	Notes
Alligator mississippiensis	reptile	57.7	BB	proximal	0.02923	0.095	0	Allen et al. (2015)	0.000290268	Largest individual studied
Alligator mississippiensis	reptile	57.7	BR	proximal	0.00131	0.079	0	Allen et al. (2015)	1.56437e-05
Alligator mississippiensis	reptile	57.7	CBD	proximal	0.0056	0.036	0	Allen et al. (2015)	0.000146751
Alligator mississippiensis	reptile	57.7	CBV	proximal	0.0332	0.074	0	Allen et al. (2015)	0.000423253
Alligator mississippiensis	reptile	57.7	DC	proximal	0.05575	0.091	0	Allen et al. (2015)	0.00057796
Alligator mississippiensis	reptile	57.7	DS	proximal	0.00252	0.037	28	Allen et al. (2015)	5.6732e-05
Alligator mississippiensis	reptile	57.7	HR	proximal	0.01179	0.069	0	Allen et al. (2015)	0.000161198
Alligator mississippiensis	reptile	57.7	LD	proximal	0.04596	0.079	0	Allen et al. (2015)	0.000548842
Alligator mississippiensis	reptile	57.7	PEC	proximal	0.41486	0.178	0	Allen et al. (2015)	0.00219875
Alligator mississippiensis	reptile	57.7	SC	proximal	0.06029	0.072	0	Allen et al. (2015)	0.000789963
Alligator mississippiensis	reptile	57.7	SHC	proximal	0.01628	0.045	0	Allen et al. (2015)	0.0003413
Alligator mississippiensis	reptile	57.7	SS	proximal	0.0442	0.065	0	Allen et al. (2015)	0.000641509
Alligator mississippiensis	reptile	57.7	TB	proximal	0.15475	0.046	27	Allen et al. (2015)	0.00282779
Alligator mississippiensis	reptile	57.7	TLL	proximal	0.05254	0.049	25	Allen et al. (2015)	0.000916777
Alligator mississippiensis	reptile	57.7	TLM	proximal	0.05527	0.046	25	Allen et al. (2015)	0.00102731
Alligator mississippiensis	reptile	57.7	TM	proximal	0.01639	0.057	0	Allen et al. (2015)	0.000271268
Alligator mississippiensis	reptile	57.7	ABR	distal	0.00625	0.019	24	Allen et al. (2015)	0.000283498
Alligator mississippiensis	reptile	57.7	ECR_B	distal	0.00697	0.025	30	Allen et al. (2015)	0.000227781
Alligator mississippiensis	reptile	57.7	ECR_L	distal	0.00771	0.027	19	Allen et al. (2015)	0.000254715
Alligator mississippiensis	reptile	57.7	ECU_L	distal	0.00688	0.036	16	Allen et al. (2015)	0.000173309
Alligator mississippiensis	reptile	57.7	FCU	distal	0.01807	0.018	26	Allen et al. (2015)	0.000851216
Alligator mississippiensis	reptile	57.7	FDL_1	distal	0.00623	0.04	23	Allen et al. (2015)	0.000135253
Alligator mississippiensis	reptile	57.7	FDL_2	distal	0.01983	0.021	24	Allen et al. (2015)	0.000813819
Alligator mississippiensis	reptile	57.7	FUL	distal	0.01283	0.025	20	Allen et al. (2015)	0.000454953
Alligator mississippiensis	reptile	57.7	PQ	distal	0.01972	0.023	30	Allen et al. (2015)	0.000700493
Alligator mississippiensis	reptile	57.7	PT	distal	0.02814	0.024	23	Allen et al. (2015)	0.0010182
Alligator mississippiensis	reptile	57.7	SUP	distal	0.0159	0.049	24	Allen et al. (2015)	0.000279657
Crocodylus johnstoni	reptile	20.19	BB	proximal	0.0075	0.045	21	Allen et al. (2015)	0.000146789	Largest individual studied, CBD not measured
Crocodylus johnstoni	reptile	20.19	BR	proximal	0.0037	0.052	0	Allen et al. (2015)	6.71263e-05
Crocodylus johnstoni	reptile	20.19	CBV	proximal	0.011	0.045	0	Allen et al. (2015)	0.000230608
Crocodylus johnstoni	reptile	20.19	DC	proximal	0.019	0.049	0	Allen et al. (2015)	0.000365807
Crocodylus johnstoni	reptile	20.19	DS	proximal	0.006	0.058	0	Allen et al. (2015)	9.75927e-05
Crocodylus johnstoni	reptile	20.19	HR	proximal	0.009	0.063	0	Allen et al. (2015)	0.000134771
Crocodylus johnstoni	reptile	20.19	LD	proximal	0.0136	0.062	0	Allen et al. (2015)	0.000206939
Crocodylus johnstoni	reptile	20.19	PEC	proximal	0.1511	0.149	32	Allen et al. (2015)	0.000811321
Crocodylus johnstoni	reptile	20.19	SC	proximal	0.0205	0.048	27	Allen et al. (2015)	0.000358994
Crocodylus johnstoni	reptile	20.19	SHC	proximal	0.0038	0.043	0	Allen et al. (2015)	8.33699e-05
Crocodylus johnstoni	reptile	20.19	SS	proximal	0.0132	0.05	0	Allen et al. (2015)	0.000249057
Crocodylus johnstoni	reptile	20.19	TB	proximal	0.0396	0.022	35	Allen et al. (2015)	0.00139101
Crocodylus johnstoni	reptile	20.19	TLL	proximal	0.0109	0.03	27	Allen et al. (2015)	0.000305408
Crocodylus johnstoni	reptile	20.19	TLM	proximal	0.016	0.028	29	Allen et al. (2015)	0.000471493
Crocodylus johnstoni	reptile	20.19	TM	proximal	0.0024	0.037	0	Allen et al. (2015)	6.11933e-05
Crocodylus johnstoni	reptile	20.19	ABR	distal	0.0007	0.028	0	Allen et al. (2015)	2.35849e-05
Crocodylus johnstoni	reptile	20.19	ECR_B	distal	0.001	0.028	0	Allen et al. (2015)	3.36927e-05
Crocodylus johnstoni	reptile	20.19	ECR_L	distal	0.0023	0.049	0	Allen et al. (2015)	4.42819e-05
Crocodylus johnstoni	reptile	20.19	ECU_L	distal	0.0013	0.008	31	Allen et al. (2015)	0.000131405
Crocodylus johnstoni	reptile	20.19	FCU	distal	0.0027	0.009	52	Allen et al. (2015)	0.000174244
Crocodylus johnstoni	reptile	20.19	FDL_1	distal	0.0048	0.012	35	Allen et al. (2015)	0.000309114
Crocodylus johnstoni	reptile	20.19	FDL_2	distal	0.0019	0.007	29	Allen et al. (2015)	0.000223959
Crocodylus johnstoni	reptile	20.19	FUL	distal	0.001	0.028	0	Allen et al. (2015)	3.36927e-05
Crocodylus johnstoni	reptile	20.19	PQ	distal	0.0113	0.01	22	Allen et al. (2015)	0.000988413
Crocodylus johnstoni	reptile	20.19	PT	distal	0.0025	0.005	26	Allen et al. (2015)	0.000423959
Crocodylus johnstoni	reptile	20.19	SUP	distal	0.0016	0.036	0	Allen et al. (2015)	4.19287e-05
Crocodylus moreletii	reptile	27.7	BB	proximal	0.011192	0.079	23	Allen et al. (2015)	0.000123027	Largest individual studied
Crocodylus moreletii	reptile	27.7	BR	proximal	0.008851	0.065	0	Allen et al. (2015)	0.000128462
Crocodylus moreletii	reptile	27.7	CBD	proximal	0.00285	0.046	0	Allen et al. (2015)	5.84495e-05
Crocodylus moreletii	reptile	27.7	CBV	proximal	0.015631	0.072	0	Allen et al. (2015)	0.000204809
Crocodylus moreletii	reptile	27.7	DC	proximal	0.033656	0.075	0	Allen et al. (2015)	0.000423346
Crocodylus moreletii	reptile	27.7	DS	proximal	0.001386	0.035	22	Allen et al. (2015)	3.46382e-05
Crocodylus moreletii	reptile	27.7	HR	proximal	0.007979	0.054	0	Allen et al. (2015)	0.000139396
Crocodylus moreletii	reptile	27.7	LD	proximal	0.03168	0.12	0	Allen et al. (2015)	0.000249057
Crocodylus moreletii	reptile	27.7	PEC	proximal	0.1933	0.175	0	Allen et al. (2015)	0.00104205
Crocodylus moreletii	reptile	27.7	SC	proximal	0.034308	0.066	15	Allen et al. (2015)	0.000473685
Crocodylus moreletii	reptile	27.7	SHC	proximal	0.00923	0.059	0	Allen et al. (2015)	0.000147586
Crocodylus moreletii	reptile	27.7	SS	proximal	0.01635	0.051	38	Allen et al. (2015)	0.000238327
Crocodylus moreletii	reptile	27.7	TB	proximal	0.055395	0.045	29	Allen et al. (2015)	0.00101571
Crocodylus moreletii	reptile	27.7	TLL	proximal	0.023932	0.066	19	Allen et al. (2015)	0.000323444
Crocodylus moreletii	reptile	27.7	TLM	proximal	0.02468	0.055	25	Allen et al. (2015)	0.000383665
Crocodylus moreletii	reptile	27.7	TM	proximal	0.00532	0.068	28	Allen et al. (2015)	6.51676e-05
Crocodylus moreletii	reptile	27.7	ABR	distal	0.00253	0.024	18	Allen et al. (2015)	9.45823e-05
Crocodylus moreletii	reptile	27.7	ECR_B	distal	0.0037	0.021	25	Allen et al. (2015)	0.000150644
Crocodylus moreletii	reptile	27.7	ECR_L	distal	0.00211	0.028	10	Allen et al. (2015)	7.00116e-05
Crocodylus moreletii	reptile	27.7	ECU_L	distal	0.002124	0.055	13	Allen et al. (2015)	3.54985e-05
Crocodylus moreletii	reptile	27.7	FCU	distal	0.01369	0.02	26	Allen et al. (2015)	0.0005804
Crocodylus moreletii	reptile	27.7	FDL_1	distal	0.00251	0.056	10	Allen et al. (2015)	4.1642e-05
Crocodylus moreletii	reptile	27.7	FDL_2	distal	0.00591	0.015	28	Allen et al. (2015)	0.00032819
Crocodylus moreletii	reptile	27.7	FUL	distal	0.004496	0.027	28	Allen et al. (2015)	0.000138705
Crocodylus moreletii	reptile	27.7	PQ	distal	0.00565	0.01	33	Allen et al. (2015)	0.000447027
Crocodylus moreletii	reptile	27.7	PT	distal	0.01197	0.024	23	Allen et al. (2015)	0.000433115
Crocodylus moreletii	reptile	27.7	SUP	distal	0.00579	0.044	20	Allen et al. (2015)	0.000116656
Crocodylus niloticus	reptile	278	BB	proximal	0.0676	0.124	24	Allen et al. (2015)	0.000469839	Largest individual studied, ABR not measured
Crocodylus niloticus	reptile	278	BR	proximal	0.0562	0.122	0	Allen et al. (2015)	0.000434581
Crocodylus niloticus	reptile	278	CBD	proximal	0.026	0.059	0	Allen et al. (2015)	0.000415734
Crocodylus niloticus	reptile	278	CBV	proximal	0.137	0.108	0	Allen et al. (2015)	0.00119672
Crocodylus niloticus	reptile	278	DC	proximal	0.251	0.012	0	Allen et al. (2015)	0.0197327
Crocodylus niloticus	reptile	278	DS	proximal	0.077	0.06	21	Allen et al. (2015)	0.00113028
Crocodylus niloticus	reptile	278	HR	proximal	0.0852	0.111	28	Allen et al. (2015)	0.00063936
Crocodylus niloticus	reptile	278	LD	proximal	0.1865	0.226	0	Allen et al. (2015)	0.000778511
Crocodylus niloticus	reptile	278	PEC	proximal	2.4982	0.22	0	Allen et al. (2015)	0.0107127
Crocodylus niloticus	reptile	278	SC	proximal	0.096	0.104	0	Allen et al. (2015)	0.000870827
Crocodylus niloticus	reptile	278	SHC	proximal	0.0552	0.089	0	Allen et al. (2015)	0.000585118
Crocodylus niloticus	reptile	278	SS	proximal	0.1326	0.083	0	Allen et al. (2015)	0.00150716
Crocodylus niloticus	reptile	278	TB	proximal	0.4712	0.062	23	Allen et al. (2015)	0.00659985
Crocodylus niloticus	reptile	278	TLL	proximal	0.1814	0.085	18	Allen et al. (2015)	0.00191478
Crocodylus niloticus	reptile	278	TLM	proximal	0.0152	0.084	22	Allen et al. (2015)	0.000158279
Crocodylus niloticus	reptile	278	TM	proximal	0.0556	0.012	0	Allen et al. (2015)	0.00437107
Crocodylus niloticus	reptile	278	ECR_B	distal	0.0345	0.048	28	Allen et al. (2015)	0.000598697
Crocodylus niloticus	reptile	278	ECR_L	distal	0.024	0.064	20	Allen et al. (2015)	0.000332438
Crocodylus niloticus	reptile	278	ECU_L	distal	0.0218	0.083	18	Allen et al. (2015)	0.000235656
Crocodylus niloticus	reptile	278	FCU	distal	0.1288	0.031	32	Allen et al. (2015)	0.00332406
Crocodylus niloticus	reptile	278	FDL_1	distal	0.0112	0.088	15	Allen et al. (2015)	0.000115977
Crocodylus niloticus	reptile	278	FDL_2	distal	0.0316	0.036	28	Allen et al. (2015)	0.000731162
Crocodylus niloticus	reptile	278	FUL	distal	0.0356	0.036	19	Allen et al. (2015)	0.000882088
Crocodylus niloticus	reptile	278	PQ	distal	0.15	0.04	30	Allen et al. (2015)	0.00306377
Crocodylus niloticus	reptile	278	PT	distal	0.0052	0.08	0	Allen et al. (2015)	6.13208e-05
Crocodylus niloticus	reptile	278	SUP	distal	0.0332	0.09	22	Allen et al. (2015)	0.000322668
Melanosuchus niger	reptile	90	BB	proximal	0.02468	0.072	0	Allen et al. (2015)	0.000323375	Largest individual studied, HR not measured
Melanosuchus niger	reptile	90	BR	proximal	0.01472	0.068	34	Allen et al. (2015)	0.000169304
Melanosuchus niger	reptile	90	CBD	proximal	0.0032	0.019	0	Allen et al. (2015)	0.000158888
Melanosuchus niger	reptile	90	CBV	proximal	0.02816	0.068	0	Allen et al. (2015)	0.000390677
Melanosuchus niger	reptile	90	DC	proximal	0.07871	0.081	0	Allen et al. (2015)	0.000916725
Melanosuchus niger	reptile	90	DS	proximal	0.0155	0.026	26	Allen et al. (2015)	0.00050549
Melanosuchus niger	reptile	90	LD	proximal	0.13486	0.124	0	Allen et al. (2015)	0.00102602
Melanosuchus niger	reptile	90	PEC	proximal	0.514	0.159	0	Allen et al. (2015)	0.00304972
Melanosuchus niger	reptile	90	SC	proximal	0.06651	0.054	16	Allen et al. (2015)	0.00111694
Melanosuchus niger	reptile	90	SHC	proximal	0.0212	0.068	0	Allen et al. (2015)	0.000294118
Melanosuchus niger	reptile	90	SS	proximal	0.02731	0.043	23	Allen et al. (2015)	0.000551535
Melanosuchus niger	reptile	90	TB	proximal	0.06255	0.021	35	Allen et al. (2015)	0.0023018
Melanosuchus niger	reptile	90	TLL	proximal	0.05561	0.05	11	Allen et al. (2015)	0.00102997
Melanosuchus niger	reptile	90	TLM	proximal	0.05753	0.026	45	Allen et al. (2015)	0.00147605
Melanosuchus niger	reptile	90	TM	proximal	0.01454	0.066	0	Allen et al. (2015)	0.000207833
Melanosuchus niger	reptile	90	ABR	distal	0.00867	0.022	40	Allen et al. (2015)	0.000284803
Melanosuchus niger	reptile	90	ECR_B	distal	0.00612	0.016	32	Allen et al. (2015)	0.000306017
Melanosuchus niger	reptile	90	ECR_L	distal	0.0051	0.034	32	Allen et al. (2015)	0.000120007
Melanosuchus niger	reptile	90	ECU_L	distal	0.00491	0.022	13	Allen et al. (2015)	0.000205153
Melanosuchus niger	reptile	90	FCU	distal	0.02862	0.012	31	Allen et al. (2015)	0.00192863
Melanosuchus niger	reptile	90	FDL_1	distal	0.00476	0.04	20	Allen et al. (2015)	0.000105494
Melanosuchus niger	reptile	90	FDL_2	distal	0.0013	0.016	27	Allen et al. (2015)	6.82965e-05
Melanosuchus niger	reptile	90	FUL	distal	0.00967	0.018	21	Allen et al. (2015)	0.000473151
Melanosuchus niger	reptile	90	PQ	distal	0.00961	0.009	41	Allen et al. (2015)	0.000760247
Melanosuchus niger	reptile	90	PT	distal	0.02435	0.024	31	Allen et al. (2015)	0.000820441
Melanosuchus niger	reptile	90	SUP	distal	0.00952	0.049	43	Allen et al. (2015)	0.000134049
Osteolaemus tetraspis	reptile	10.2	BB	proximal	0.00565	0.044	21	Allen et al. (2015)	0.000113095	Largest individual studied; mass not reported for ECU_L or PQ, and so were isometrically scaled by body mass from 7.7 kg individual in same study
Osteolaemus tetraspis	reptile	10.2	BR	proximal	0.00313	0.052	0	Allen et al. (2015)	5.67852e-05
Osteolaemus tetraspis	reptile	10.2	CBD	proximal	0.00233	0.028	0	Allen et al. (2015)	7.8504e-05
Osteolaemus tetraspis	reptile	10.2	CBV	proximal	0.00554	0.056	0	Allen et al. (2015)	9.33288e-05
Osteolaemus tetraspis	reptile	10.2	DC	proximal	0.0134	0.045	0	Allen et al. (2015)	0.000280922
Osteolaemus tetraspis	reptile	10.2	DS	proximal	0.00415	0.038	20	Allen et al. (2015)	9.68154e-05
Osteolaemus tetraspis	reptile	10.2	HR	proximal	0.00416	0.045	0	Allen et al. (2015)	8.72117e-05
Osteolaemus tetraspis	reptile	10.2	LD	proximal	0.01024	0.072	0	Allen et al. (2015)	0.000134172
Osteolaemus tetraspis	reptile	10.2	PEC	proximal	0.06082	0.112	0	Allen et al. (2015)	0.000512298
Osteolaemus tetraspis	reptile	10.2	SC	proximal	0.01074	0.043	18	Allen et al. (2015)	0.000224097
Osteolaemus tetraspis	reptile	10.2	SHC	proximal	0.00294	0.038	0	Allen et al. (2015)	7.29891e-05
Osteolaemus tetraspis	reptile	10.2	SS	proximal	0.00486	0.022	13	Allen et al. (2015)	0.000203063
Osteolaemus tetraspis	reptile	10.2	TB	proximal	0.02062	0.024	23	Allen et al. (2015)	0.000746101
Osteolaemus tetraspis	reptile	10.2	TLL	proximal	0.01142	0.026	15	Allen et al. (2015)	0.000400249
Osteolaemus tetraspis	reptile	10.2	TLM	proximal	0.00952	0.036	19	Allen et al. (2015)	0.000235884
Osteolaemus tetraspis	reptile	10.2	TM	proximal	0.00437	0.013	25	Allen et al. (2015)	0.000287414
Osteolaemus tetraspis	reptile	10.2	ABR	distal	0.00098	0.013	23	Allen et al. (2015)	6.54641e-05
Osteolaemus tetraspis	reptile	10.2	ECR_B	distal	0.00304	0.012	26	Allen et al. (2015)	0.000214806
Osteolaemus tetraspis	reptile	10.2	ECR_L	distal	0.00157	0.018	19	Allen et al. (2015)	7.78021e-05
Osteolaemus tetraspis	reptile	10.2	ECU_L	distal	0.00125579	0.02	15	Allen et al. (2015)	5.72171e-05
Osteolaemus tetraspis	reptile	10.2	FCU	distal	0.00414	0.009	21	Allen et al. (2015)	0.000405139
Osteolaemus tetraspis	reptile	10.2	FDL_1	distal	0.00095	0.05	0	Allen et al. (2015)	1.79245e-05
Osteolaemus tetraspis	reptile	10.2	FDL_2	distal	0.00234	0.012	20	Allen et al. (2015)	0.000172868
Osteolaemus tetraspis	reptile	10.2	FUL	distal	0.0029	0.011	41	Allen et al. (2015)	0.000187706
Osteolaemus tetraspis	reptile	10.2	PQ	distal	0.00459927	0.019	16	Allen et al. (2015)	0.000219519
Osteolaemus tetraspis	reptile	10.2	PT	distal	0.00561	0.022	18	Allen et al. (2015)	0.000228792
Osteolaemus tetraspis	reptile	10.2	SUP	distal	0.0024	0.029	16	Allen et al. (2015)	7.50497e-05
Varanus komodoensis	reptile	40	ProTer	distal	0.05328	0.0712184	0	Cieri et al. (2020)	0.000705775
Varanus komodoensis	reptile	40	FlexCarpRad	distal	0.04312	0.0927718	0	Cieri et al. (2020)	0.000438487
Varanus komodoensis	reptile	40	FlexCarpUln	distal	0.0442	0.0667779	0	Cieri et al. (2020)	0.00062443
Varanus komodoensis	reptile	40	FlexDigLong	distal	0.06664	0.0783914	0	Cieri et al. (2020)	0.000801974
Varanus komodoensis	reptile	40	ExtCarpRad	distal	0.05364	0.10927	0	Cieri et al. (2020)	0.000463108
Varanus komodoensis	reptile	40	ExtCarpUln	distal	0.01628	0.0978954	0	Cieri et al. (2020)	0.000156887
Varanus komodoensis	reptile	40	ExtDigLong	distal	0.02508	0.12447	0	Cieri et al. (2020)	0.000190089
Varanus panoptes	reptile	4.15	LatDorsi	proximal	0.018011	0.0752683	0	Cieri et al. (2020)	0.000225746	Data for most completely studied individual
Varanus panoptes	reptile	4.15	PecAnt	proximal	0.0021497	0.0419871	0	Cieri et al. (2020)	4.8301e-05
Varanus panoptes	reptile	4.15	PecMed	proximal	0.0198204	0.0466773	0	Cieri et al. (2020)	0.000400591
Varanus panoptes	reptile	4.15	PecPost	proximal	0.0165793	0.0682491	0	Cieri et al. (2020)	0.000229172
Varanus panoptes	reptile	4.15	DeltScap	proximal	0.0043492	0.0403326	0	Cieri et al. (2020)	0.000101729
Varanus panoptes	reptile	4.15	DeltClav	proximal	0.00182185	0.056893	8.67	Cieri et al. (2020)	2.98646e-05
Varanus panoptes	reptile	4.15	ScaphHumAnt	proximal	0.00525805	0.0334258	0	Cieri et al. (2020)	0.000148401
Varanus panoptes	reptile	4.15	ScaphHumPost	proximal	0.0037682	0.0252019	0	Cieri et al. (2020)	0.000141057
Varanus panoptes	reptile	4.15	Supracor	proximal	0.0037101	0.039144	0	Cieri et al. (2020)	8.94158e-05
Varanus panoptes	reptile	4.15	CoracoBrev	proximal	0.0061088	0.0352409	0	Cieri et al. (2020)	0.000163532
Varanus panoptes	reptile	4.15	CoracoLong	proximal	0.002822	0.0593184	10	Cieri et al. (2020)	4.41991e-05
Varanus panoptes	reptile	4.15	BicL	proximal	0.00627065	0.0506286	4.67	Cieri et al. (2020)	0.000116457
Varanus panoptes	reptile	4.15	BicS	proximal	0.00144835	0.0375378	32.33	Cieri et al. (2020)	3.07572e-05
Varanus panoptes	reptile	4.15	Brach	proximal	0.00612955	0.0433042	21.67	Cieri et al. (2020)	0.000124097
Varanus panoptes	reptile	4.15	TriLat	proximal	0.004482	0.0235314	0	Cieri et al. (2020)	0.000179688
Varanus panoptes	reptile	4.15	TriLong	proximal	0.00666075	0.0371523	0	Cieri et al. (2020)	0.000169134
Varanus panoptes	reptile	4.15	TriMed	proximal	0.00315815	0.0248967	0	Cieri et al. (2020)	0.00011967
Varanus panoptes	reptile	4.15	ProTer	distal	0.0057602	0.0347269	0	Cieri et al. (2020)	0.000156483
Varanus panoptes	reptile	4.15	FlexCarpRad	distal	0.0032702	0.0398187	0	Cieri et al. (2020)	7.74786e-05
Varanus panoptes	reptile	4.15	FlexCarpUln	distal	0.0019588	0.0443964	0	Cieri et al. (2020)	4.16233e-05
Varanus panoptes	reptile	4.15	FlexDigLong	distal	0.00431185	0.0518173	0	Cieri et al. (2020)	7.85025e-05
Varanus panoptes	reptile	4.15	ExtCarpRad	distal	0.0054199	0.0630127	0	Cieri et al. (2020)	8.11441e-05
Varanus panoptes	reptile	4.15	ExtCarpUln	distal	0.00358145	0.0426456	0	Cieri et al. (2020)	7.9228e-05
Varanus panoptes	reptile	4.15	ExtDigLong	distal	0.00519165	0.0512872	0	Cieri et al. (2020)	9.54972e-05
Varanus spenceri	reptile	2.098	LatDorsi	proximal	0.00738706	0.0704305	0	Cieri et al. (2020)	9.89475e-05	Data for most completely studied individual; scapulohumeralis anterior and posterior not reported (both are small muscles)
Varanus spenceri	reptile	2.098	PecAnt	proximal	0.00204765	0.0328027	0	Cieri et al. (2020)	5.88897e-05
Varanus spenceri	reptile	2.098	PecMed	proximal	0.00672409	0.0336346	0	Cieri et al. (2020)	0.0001886
Varanus spenceri	reptile	2.098	PecPost	proximal	0.00756749	0.0848673	0	Cieri et al. (2020)	8.41212e-05
Varanus spenceri	reptile	2.098	DeltScap	proximal	0.00240641	0.0511431	0	Cieri et al. (2020)	4.43891e-05
Varanus spenceri	reptile	2.098	DeltClav	proximal	0.00271062	0.0309469	0	Cieri et al. (2020)	8.26313e-05
Varanus spenceri	reptile	2.098	Supracor	proximal	0.000480442	0.0279393	0	Cieri et al. (2020)	1.62226e-05
Varanus spenceri	reptile	2.098	CoracoBrev	proximal	0.00185253	0.0315485	0	Cieri et al. (2020)	5.53965e-05
Varanus spenceri	reptile	2.098	CoracoLong	proximal	0.00145811	0.0265826	0	Cieri et al. (2020)	5.17472e-05
Varanus spenceri	reptile	2.098	BicL	proximal	0.00242948	0.0400595	4.33	Cieri et al. (2020)	5.70507e-05
Varanus spenceri	reptile	2.098	BicS	proximal	0.000772064	0.0335578	0	Cieri et al. (2020)	2.17047e-05
Varanus spenceri	reptile	2.098	Brach	proximal	0.00308406	0.0322908	5.67	Cieri et al. (2020)	8.9662e-05
Varanus spenceri	reptile	2.098	TriLat	proximal	0.00233298	0.0366807	0	Cieri et al. (2020)	6.00022e-05
Varanus spenceri	reptile	2.098	TriLong	proximal	0.00321833	0.0368215	0	Cieri et al. (2020)	8.24563e-05
Varanus spenceri	reptile	2.098	TriMed	proximal	0.00128188	0.0207721	17.67	Cieri et al. (2020)	5.54718e-05
Varanus spenceri	reptile	2.098	ProTer	distal	0.00089165	0.0373078	0	Cieri et al. (2020)	2.2547e-05
Varanus spenceri	reptile	2.098	FlexCarpRad	distal	0.00150636	0.0307421	0	Cieri et al. (2020)	4.62264e-05
Varanus spenceri	reptile	2.098	FlexCarpUln	distal	0.00118117	0.0382037	0	Cieri et al. (2020)	2.91677e-05
Varanus spenceri	reptile	2.098	FlexDigLong	distal	0.00228892	0.0459468	0	Cieri et al. (2020)	4.69968e-05
Varanus spenceri	reptile	2.098	ExtCarpRad	distal	0.00402396	0.0467532	0	Cieri et al. (2020)	8.11965e-05
Varanus spenceri	reptile	2.098	ExtCarpUln	distal	0.000847592	0.0319708	0	Cieri et al. (2020)	2.50108e-05
Varanus spenceri	reptile	2.098	ExtDigLong	distal	0.00192387	0.0436303	0	Cieri et al. (2020)	4.15988e-05
Salvator merianae ('SEP113')	reptile	1.359	latissimus dorsi	proximal	0.0037367	0.052367 ± 0.01339829	0	This study	6.7317e-05	Gravid female; mass of eggs weighed separately and subtracted from total body mass to yield the mass reported here
Salvator merianae ('SEP113')	reptile	1.359	pectoralis	proximal	0.0071185	0.041093 ± 0.01889547	0	This study	0.000163424
Salvator merianae ('SEP113')	reptile	1.359	deltoideus scapularis	proximal	0.0011537	0.024828 ± 0.0024316	0	This study	4.38375e-05
Salvator merianae ('SEP113')	reptile	1.359	deltoideus clavicularis	proximal	0.0018054	0.041414 ± 0.00187343	0	This study	4.11264e-05
Salvator merianae ('SEP113')	reptile	1.359	scapulohumeralis anterior	proximal	0.0001735	0.01753333333 ± 0.00304132	0	This study	9.33532e-06
Salvator merianae ('SEP113')	reptile	1.359	subscapularis	proximal	0.0011695	0.007083333333 ± 0.00261566	27.88889 ± 24.14252	This study	0.00013767
Salvator merianae ('SEP113')	reptile	1.359	subcoracoideus	proximal	0.0011107	0.01121555556 ± 0.00441966	23.125 ± 17.93988	This study	8.59197e-05
Salvator merianae ('SEP113')	reptile	1.359	supracoracoideus	proximal	0.001831	0.02128555556 ± 0.00755257	7 ± 9.64365	This study	8.05468e-05
Salvator merianae ('SEP113')	reptile	1.359	coracobrachialis brevis	proximal	0.0006458	0.01961333333 ± 0.00290799	0	This study	3.10628e-05
Salvator merianae ('SEP113')	reptile	1.359	coracobrachialis longus	proximal	0.0005965	0.03676166667 ± 0.01432162	0	This study	1.53077e-05
Salvator merianae ('SEP113')	reptile	1.359	biceps brachii	proximal	0.001031	0.02536 ± 0.00385769	0	This study	3.83534e-05
Salvator merianae ('SEP113')	reptile	1.359	brachialis	proximal	0.0004293	0.027002 ± 0.00468693	0	This study	1.49989e-05
Salvator merianae ('SEP113')	reptile	1.359	triceps humeralis medialis	proximal	0.0007221	0.01810833333 ± 0.00604751	0	This study	3.76195e-05
Salvator merianae ('SEP113')	reptile	1.359	triceps scapularis	proximal	0.0018065	0.009759 ± 0.00252666	24.7 ± 13.55688	This study	0.000158656
Salvator merianae ('SEP113')	reptile	1.359	triceps humeralis lateralis	proximal	0.0020814	0.020045 ± 0.00321276	28.4 ± 10.73778	This study	8.61694e-05
Salvator merianae ('SEP113')	reptile	1.359	epitrochleoanconaeus	distal	0.0002347	0.01304 ± 0.00425891	3 ± 5.19615	This study	1.69564e-05
Salvator merianae ('SEP113')	reptile	1.359	pronator teres	distal	0.0003968	0.024135 ± 0.00561645	0	This study	1.55102e-05
Salvator merianae ('SEP113')	reptile	1.359	pronator accessorius	distal	0.000143	0.01542 ± 0.00259145	0	This study	8.74875e-06
Salvator merianae ('SEP113')	reptile	1.359	flexor carpi radialis	distal	0.0004661	0.01947666667 ± 0.00294879	6.666667 ± 3.05505	This study	2.24239e-05
Salvator merianae ('SEP113')	reptile	1.359	flexor carpi ulnaris	distal	0.0005695	0.006951111111 ± 0.0023829	34.6 ± 9.5551	This study	6.36217e-05
Salvator merianae ('SEP113')	reptile	1.359	flexor digitorum longus (humeral head 1)	distal	0.0003702	0.0201425 ± 0.00384378	0	This study	1.73387e-05
Salvator merianae ('SEP113')	reptile	1.359	flexor digitorum longus (humeral head 2)	distal	0.0007618	0.02526 ± 0.00348943	0	This study	2.84513e-05
Salvator merianae ('SEP113')	reptile	1.359	flexor digitorum longus (ulnar head)	distal	0.0003796	0.0141275 ± 0.00114386	26.33333 ± 7.57188	This study	2.27182e-05
Salvator merianae ('SEP113')	reptile	1.359	brachioradialis	distal	0.0012539	0.02365142857 ± 0.00472561	0	This study	5.00149e-05
Salvator merianae ('SEP113')	reptile	1.359	extensor carpi radialis	distal	0.0004737	0.029975 ± 0.00534335	0	This study	1.49087e-05
Salvator merianae ('SEP113')	reptile	1.359	extensor digitorum longus	distal	0.0007356	0.030622 ± 0.00279838	0	This study	2.26622e-05
Salvator merianae ('SEP113')	reptile	1.359	extensor carpi ulnaris	distal	0.0009628	0.022714 ± 0.00387668	0	This study	3.99886e-05
Salvator merianae ('SEP113')	reptile	1.359	abductor policis longus	distal	0.0001848	0.011318 ± 0.00231109	13 ± 15.55635	This study	1.5009e-05
Salvator merianae ('SEP113')	reptile	1.359	pronator quadratus	distal	0.0002957	0.006903333333 ± 0.00233041	0	This study	4.04098e-05
Canis familiaris	mammal	31.4	LD	proximal	0.325	0.403	0	Williams et al. (2008)	0.000760803	Mean across sample in study
Canis familiaris	mammal	31.4	PD	proximal	0.0488	0.143	0	Williams et al. (2008)	0.000321942
Canis familiaris	mammal	31.4	PP	proximal	0.4	0.318	0	Williams et al. (2008)	0.00118666
Canis familiaris	mammal	31.4	PTV	proximal	0.0948	0.112	0	Williams et al. (2008)	0.000798518
Canis familiaris	mammal	31.4	SS	proximal	0.0853	0.035	22	Williams et al. (2008)	0.00213177
Canis familiaris	mammal	31.4	SSP	proximal	0.15	0.059	18	Williams et al. (2008)	0.00228108
Canis familiaris	mammal	31.4	ISP	proximal	0.114	0.039	29	Williams et al. (2008)	0.00241187
Canis familiaris	mammal	31.4	DA	proximal	0.0287	0.083	38	Williams et al. (2008)	0.000257057
Canis familiaris	mammal	31.4	DS	proximal	0.0499	0.076	0	Williams et al. (2008)	0.000619414
Canis familiaris	mammal	31.4	BB	proximal	0.0541	0.018	41	Williams et al. (2008)	0.00213993
Canis familiaris	mammal	31.4	BRA	proximal	0.0239	0.042	15	Williams et al. (2008)	0.000518545
Canis familiaris	mammal	31.4	CB	proximal	0.0437	0.027	30	Williams et al. (2008)	0.00132234
Canis familiaris	mammal	31.4	TMJ	proximal	0.0562	0.148	9	Williams et al. (2008)	0.000353825
Canis familiaris	mammal	31.4	TMN	proximal	0.0417	0.019	32	Williams et al. (2008)	0.00175589
Canis familiaris	mammal	31.4	TBLA	proximal	0.129	0.104	10	Williams et al. (2008)	0.0011524
Canis familiaris	mammal	31.4	TBLO	proximal	0.341	0.065	31	Williams et al. (2008)	0.00424229
Canis familiaris	mammal	31.4	TBM	proximal	0.0819	0.08	28	Williams et al. (2008)	0.000852752
Canis familiaris	mammal	31.4	TBA	proximal	0.0421	0.115	11	Williams et al. (2008)	0.00033902
Canis familiaris	mammal	31.4	AN	distal	0.0063	0.016	10	Williams et al. (2008)	0.000365819
Canis familiaris	mammal	31.4	ECR	distal	0.0333	0.032	37	Williams et al. (2008)	0.000784038
Canis familiaris	mammal	31.4	ECU	distal	0.0094	0.016	20	Williams et al. (2008)	0.00052082
Canis familiaris	mammal	31.4	EDC	distal	0.0119	0.027	37	Williams et al. (2008)	0.000332067
Canis familiaris	mammal	31.4	EDLA	distal	0.0038	0.009	41	Williams et al. (2008)	0.000300618
Canis familiaris	mammal	31.4	APL	distal	0.0195	0.022	30	Williams et al. (2008)	0.000724164
Canis familiaris	mammal	31.4	PT	distal	0.0051	0.013	20	Williams et al. (2008)	0.000347782
Canis familiaris	mammal	31.4	FCR	distal	0.0096	0.025	15	Williams et al. (2008)	0.00034992
Canis familiaris	mammal	31.4	FCU	distal	0.0264	0.013	55	Williams et al. (2008)	0.00109887
Canis familiaris	mammal	31.4	FDP	distal	0.0469	0.013	29	Williams et al. (2008)	0.00297675
Canis familiaris	mammal	31.4	FDS	distal	0.0183	0.012	41	Williams et al. (2008)	0.00108579
Lepus europaeus	mammal	3.454	Biceps brachii	proximal	0.00453	0.019	28	Williams et al. (2007)	0.000198597	Mean across sample in study
Lepus europaeus	mammal	3.454	Brachialis	proximal	0.00136	0.03	11	Williams et al. (2007)	4.19815e-05
Lepus europaeus	mammal	3.454	Brachiocephalicus	proximal	0.00708	0.151	0	Williams et al. (2007)	4.42334e-05
Lepus europaeus	mammal	3.454	Deltoid (acromial head)	proximal	0.00073	0.008	33	Williams et al. (2007)	7.21969e-05
Lepus europaeus	mammal	3.454	Deltoid (scapular head)	proximal	0.00151	0.015	8	Williams et al. (2007)	9.40443e-05
Lepus europaeus	mammal	3.454	Infraspinatus	proximal	0.00817	0.021	28	Williams et al. (2007)	0.000324065
Lepus europaeus	mammal	3.454	Latissimus dorsi	proximal	0.0139	0.139	0	Williams et al. (2007)	9.43396e-05
Lepus europaeus	mammal	3.454	Pectoralis descedens	proximal	0.00664	0.012	0	Williams et al. (2007)	0.000522013
Lepus europaeus	mammal	3.454	Pectoralis profundus	proximal	0.00694	0.045	0	Williams et al. (2007)	0.000145493
Lepus europaeus	mammal	3.454	Pectoralis transvs.	proximal	0.0159	0.123	0	Williams et al. (2007)	0.000121951
Lepus europaeus	mammal	3.454	Subscapularis	proximal	0.00788	0.01	33	Williams et al. (2007)	0.000623465
Lepus europaeus	mammal	3.454	Supraspinatus	proximal	0.0133	0.035	28	Williams et al. (2007)	0.000316528
Lepus europaeus	mammal	3.454	Triceps brachii (lateral head)	proximal	0.00824	0.029	27	Williams et al. (2007)	0.000238838
Lepus europaeus	mammal	3.454	Triceps brachii (long head)	proximal	0.0165	0.02	34	Williams et al. (2007)	0.000645242
Lepus europaeus	mammal	3.454	Triceps brachii (medial head)	proximal	0.00232	0.019	26	Williams et al. (2007)	0.000103535
Lepus europaeus	mammal	3.454	Teres major	proximal	0.00951	0.052	0	Williams et al. (2007)	0.000172533
Lepus europaeus	mammal	3.454	Anconeus	distal	0.00072	0.007	33	Williams et al. (2007)	8.13804e-05
Lepus europaeus	mammal	3.454	Abductor policis longus	distal	0.00023	0.005	28	Williams et al. (2007)	3.83166e-05
Lepus europaeus	mammal	3.454	Extensor carpi radialis	distal	0.00154	0.024	9	Williams et al. (2007)	5.97893e-05
Lepus europaeus	mammal	3.454	Extensor carpi ulnaris	distal	0.00016	0.003	27	Williams et al. (2007)	4.48305e-05
Lepus europaeus	mammal	3.454	Extensor digitorum communis	distal	0.0011	0.014	12	Williams et al. (2007)	7.25042e-05
Lepus europaeus	mammal	3.454	Extensor digitorum lateralis (quarti)	distal	0.00033	0.007	18	Williams et al. (2007)	4.22977e-05
Lepus europaeus	mammal	3.454	Extensor digitorum lateralis (quinti)	distal	0.00029	0.007	28	Williams et al. (2007)	3.45087e-05
Lepus europaeus	mammal	3.454	Flexor carpi radialis	distal	0.00045	0.007	27	Williams et al. (2007)	5.40368e-05
Lepus europaeus	mammal	3.454	Flexor carpi ulnaris	distal	0.00127	0.035	35	Williams et al. (2007)	2.80411e-05
Lepus europaeus	mammal	3.454	FDP (humeral head)	distal	0.00144	0.007	31	Williams et al. (2007)	0.000166351
Lepus europaeus	mammal	3.454	FDP (middle head)	distal	0.00049	0.01	26	Williams et al. (2007)	4.1548e-05
Lepus europaeus	mammal	3.454	FDP (radial head)	distal	0.00127	0.013	27	Williams et al. (2007)	8.21174e-05
Lepus europaeus	mammal	3.454	FDP (ulnar head)	distal	0.00062	0.013	23	Williams et al. (2007)	4.1416e-05
Lepus europaeus	mammal	3.454	Flexor digitorum superficialis	distal	0.00204	0.006	31	Williams et al. (2007)	0.00027494
Scalopus aquaticus	mammal	0.1062	Latissimus dorsi	proximal	0.0006	0.0523	0	Rose et al. (2013)	1.08229e-05	Mean across sample in study
Scalopus aquaticus	mammal	0.1062	Teres major	proximal	0.00194	0.0234	17	Rose et al. (2013)	7.47956e-05
Scalopus aquaticus	mammal	0.1062	Pectoral complex	proximal	0.0013	0.0231	0	Rose et al. (2013)	5.30916e-05
Scalopus aquaticus	mammal	0.1062	Subscapularis	proximal	0.00056	0.0213	13	Rose et al. (2013)	2.41672e-05
Scalopus aquaticus	mammal	0.1062	Teres minor	proximal	0.00022	0.0173	0	Rose et al. (2013)	1.19969e-05
Scalopus aquaticus	mammal	0.1062	Infraspinatus	proximal	3e-05	0.0023	5	Rose et al. (2013)	1.22583e-05
Scalopus aquaticus	mammal	0.1062	Supraspinatus	proximal	4e-05	0.0021	6	Rose et al. (2013)	1.7871e-05
Scalopus aquaticus	mammal	0.1062	Deltoid	proximal	0.00039	0.013	0	Rose et al. (2013)	2.83019e-05
Scalopus aquaticus	mammal	0.1062	Epitrochlearis	proximal	6e-05	0.0081	0	Rose et al. (2013)	6.98812e-06
Scalopus aquaticus	mammal	0.1062	Triceps brachii-long head	proximal	0.00029	0.0167	0	Rose et al. (2013)	1.63823e-05
Scalopus aquaticus	mammal	0.1062	Triceps brachii-medial head	proximal	0.00014	0.0098	0	Rose et al. (2013)	1.34771e-05
Scalopus aquaticus	mammal	0.1062	Triceps brachii-lateral head	proximal	0.0001	0.0107	0	Rose et al. (2013)	8.81679e-06
Scalopus aquaticus	mammal	0.1062	Brachialis	proximal	5e-05	0.0079	0	Rose et al. (2013)	5.97086e-06
Scalopus aquaticus	mammal	0.1062	Biceps brachii	proximal	0.00015	0.0098	0	Rose et al. (2013)	1.44397e-05
Scalopus aquaticus	mammal	0.1062	Anconeus	distal	4e-05	0.0074	0	Rose et al. (2013)	5.09944e-06
Scalopus aquaticus	mammal	0.1062	Pronator teres	distal	6e-05	0.0082	0	Rose et al. (2013)	6.9029e-06
Scalopus aquaticus	mammal	0.1062	Palmaris longus	distal	0.00018	0.0073	0	Rose et al. (2013)	2.32618e-05
Scalopus aquaticus	mammal	0.1062	Flexor carpi radialis	distal	3e-05	0.0067	0	Rose et al. (2013)	4.22416e-06
Scalopus aquaticus	mammal	0.1062	Flexor carpi ulnaris	distal	0.00016	0.0133	0	Rose et al. (2013)	1.13491e-05
Scalopus aquaticus	mammal	0.1062	Flexor digitorum superficialis	distal	3e-05	0.0084	0	Rose et al. (2013)	3.36927e-06
Scalopus aquaticus	mammal	0.1062	Flexor digitorum profundus	distal	0.0005	0.0094	0	Rose et al. (2013)	5.01807e-05
Scalopus aquaticus	mammal	0.1062	Extensor carpi radialis	distal	4e-05	0.0071	0	Rose et al. (2013)	5.31491e-06
Scalopus aquaticus	mammal	0.1062	Extensor carpi ulnaris	distal	4e-05	0.0099	0	Rose et al. (2013)	3.8117e-06
Scalopus aquaticus	mammal	0.1062	Extensor digitorum communis	distal	7e-05	0.0081	0	Rose et al. (2013)	8.15281e-06
Scalopus aquaticus	mammal	0.1062	Extensor pollicis et indicis	distal	2e-05	0.0081	0	Rose et al. (2013)	2.32937e-06
Scalopus aquaticus	mammal	0.1062	Extensor digiti quinti proprius	distal	4e-05	0.0089	0	Rose et al. (2013)	4.23998e-06
Rangifer tarandus	mammal	91	articularis humeri	proximal	0.019	0.011	33.1	Wareing et al. (2011)	0.00136506
Rangifer tarandus	mammal	91	biceps brachii	proximal	0.088	0.018	26.5	Wareing et al. (2011)	0.00412758
Rangifer tarandus	mammal	91	brachialis	proximal	0.092	0.138	0	Wareing et al. (2011)	0.000628931
Rangifer tarandus	mammal	91	cleidobrachialis	proximal	0.091	0.188	0	Wareing et al. (2011)	0.000456644
Rangifer tarandus	mammal	91	coracobrachialis	proximal	0.008	0.02	21	Wareing et al. (2011)	0.000352295
Rangifer tarandus	mammal	91	deltoideus pars acromialis	proximal	0.043	0.033	30.7	Wareing et al. (2011)	0.00105699
Rangifer tarandus	mammal	91	deltoideus pars scapularis	proximal	0.049	0.068	0	Wareing et al. (2011)	0.0006798
Rangifer tarandus	mammal	91	infraspinatus	proximal	0.381	0.043	30.2	Wareing et al. (2011)	0.00722441
Rangifer tarandus	mammal	91	latissimus dorsi dorsal head	proximal	0.17	0.227	0	Wareing et al. (2011)	0.000706508
Rangifer tarandus	mammal	91	latissimus dorsi ventral head	proximal	0.182	0.232	0	Wareing et al. (2011)	0.000740078
Rangifer tarandus	mammal	91	pectoralis profundus	proximal	0.67	0.346	0	Wareing et al. (2011)	0.00182681
Rangifer tarandus	mammal	91	pectoralis superficialis descendens	proximal	0.169	0.106	0	Wareing et al. (2011)	0.00150409
Rangifer tarandus	mammal	91	pectoralis superficialis transversus	proximal	0.044	0.161	0	Wareing et al. (2011)	0.000257823
Rangifer tarandus	mammal	91	subscapularis	proximal	0.185	0.043	29.9	Wareing et al. (2011)	0.00351856
Rangifer tarandus	mammal	91	supraspinatus	proximal	0.33	0.067	28.7	Wareing et al. (2011)	0.00407573
Rangifer tarandus	mammal	91	tensor fasciae antebrachii	proximal	0.032	0.168	0	Wareing et al. (2011)	0.000179695
Rangifer tarandus	mammal	91	teres major	proximal	0.095	0.152	0	Wareing et al. (2011)	0.000589623
Rangifer tarandus	mammal	91	teres minor	proximal	0.04	0.034	28.1	Wareing et al. (2011)	0.000979053
Rangifer tarandus	mammal	91	triceps brachii accessory head	proximal	0.011	0.107	0	Wareing et al. (2011)	9.69847e-05
Rangifer tarandus	mammal	91	triceps brachii lateral head	proximal	0.128	0.105	0	Wareing et al. (2011)	0.00115004
Rangifer tarandus	mammal	91	triceps brachii long head	proximal	0.541	0.094	24.1	Wareing et al. (2011)	0.00495628
Rangifer tarandus	mammal	91	triceps brachii medial head	proximal	0.028	0.073	18.4	Wareing et al. (2011)	0.000343351
Rangifer tarandus	mammal	91	anconeus	distal	0.022	0.074	0	Wareing et al. (2011)	0.000280469
Rangifer tarandus	mammal	91	extensor carpi obliquus	distal	0.001	0.01	32.6	Wareing et al. (2011)	7.94766e-05
Rangifer tarandus	mammal	91	extensor carpi radialis caudal head	distal	0.017	0.028	26.3	Wareing et al. (2011)	0.000513486
Rangifer tarandus	mammal	91	extensor carpi radialis cranial head	distal	0.112	0.06	23.4	Wareing et al. (2011)	0.00161617
Rangifer tarandus	mammal	91	extensor digiti II	distal	0.003	0.046	26.5	Wareing et al. (2011)	5.50616e-05
Rangifer tarandus	mammal	91	extensor digitorum communis	distal	0.011	0.028	22.5	Wareing et al. (2011)	0.000342408
Rangifer tarandus	mammal	91	extensor digitorum lateralis	distal	0.018	0.031	22.2	Wareing et al. (2011)	0.000507172
Rangifer tarandus	mammal	91	flexor carpi radialis	distal	0.013	0.032	24.2	Wareing et al. (2011)	0.000349574
Rangifer tarandus	mammal	91	flexor carpi ulnaris	distal	0.021	0.006	36.2	Wareing et al. (2011)	0.00266449
Rangifer tarandus	mammal	91	flexor digitorum profundus humeral deep head	distal	0.092	0.012	37.4	Wareing et al. (2011)	0.00574577
Rangifer tarandus	mammal	91	flexor digitorum profundus humeral medial head	distal	0.038	0.01	26.7	Wareing et al. (2011)	0.00320265
Rangifer tarandus	mammal	91	flexor digitorum profundus humeral superficial head	distal	0.039	0.008	36.1	Wareing et al. (2011)	0.00371599
Rangifer tarandus	mammal	91	flexor digitorum profundus radial portion	distal	0.002	0.036	0	Wareing et al. (2011)	5.24109e-05
Rangifer tarandus	mammal	91	flexor digitorum profundus ulnar portion	distal	0.01	0.038	0	Wareing et al. (2011)	0.000248262
Rangifer tarandus	mammal	91	flexor digitorum superficialis	distal	0.012	0.071	19.7	Wareing et al. (2011)	0.000150115
Rangifer tarandus	mammal	91	ulnaris lateralis	distal	0.047	0.006	34.4	Wareing et al. (2011)	0.00609754
Martes martes	mammal	1.55	PAB	proximal	0.00107	0.0303	0	Bohmer et al. (2018)	3.33147e-05	Mean across sample in study; body mass reported by Regnault et al. (2020)
Martes martes	mammal	1.55	PMJ	proximal	0.00332	0.0241	0	Bohmer et al. (2018)	0.000129962
Martes martes	mammal	1.55	XH	proximal	0.00075	0.033	0	Bohmer et al. (2018)	2.14408e-05
Martes martes	mammal	1.55	PMN	proximal	0.00624	0.0429	0	Bohmer et al. (2018)	0.000137221
Martes martes	mammal	1.55	CB	proximal	0.0014	0.0326	0	Bohmer et al. (2018)	4.05139e-05
Martes martes	mammal	1.55	LAT	proximal	0.00893	0.0668	0	Bohmer et al. (2018)	0.000126116
Martes martes	mammal	1.55	TMJ	proximal	0.00134	0.0285	0	Bohmer et al. (2018)	4.43562e-05
Martes martes	mammal	1.55	TBMS	proximal	0.00053	0.0222	0	Bohmer et al. (2018)	2.25225e-05
Martes martes	mammal	1.55	TBM	proximal	0.00312	0.0241	24.1	Bohmer et al. (2018)	0.000111487
Martes martes	mammal	1.55	TMN	proximal	7e-05	0.0071	0	Bohmer et al. (2018)	9.30109e-06
Martes martes	mammal	1.55	AH	proximal	0.00013	0.0057	0	Bohmer et al. (2018)	2.15161e-05
Martes martes	mammal	1.55	EPI	proximal	0.00192	0.0424	0	Bohmer et al. (2018)	4.27198e-05
Martes martes	mammal	1.55	SSP	proximal	0.00308	0.0161	25.4	Bohmer et al. (2018)	0.00016303
Martes martes	mammal	1.55	DA	proximal	0.00079	0.0113	25.3	Bohmer et al. (2018)	5.96281e-05
Martes martes	mammal	1.55	DS	proximal	0.00068	0.0204	0	Bohmer et al. (2018)	3.14465e-05
Martes martes	mammal	1.55	ISP	proximal	0.00199	0.0103	24.3	Bohmer et al. (2018)	0.000166119
Martes martes	mammal	1.55	SUB	proximal	0.00303	0.0106	26.4	Bohmer et al. (2018)	0.000241546
Martes martes	mammal	1.55	TBLA	proximal	0.00393	0.0235	0	Bohmer et al. (2018)	0.000157768
Martes martes	mammal	1.55	TBLO	proximal	0.00494	0.0156	0	Bohmer et al. (2018)	0.000298742
Martes martes	mammal	1.55	TBA	proximal	9e-05	0.0056	0	Bohmer et al. (2018)	1.51617e-05
Martes martes	mammal	1.55	BB	proximal	0.00234	0.0172	0	Bohmer et al. (2018)	0.000128346
Martes martes	mammal	1.55	BCH	proximal	0.00127	0.0237	0	Bohmer et al. (2018)	5.05533e-05
Martes martes	mammal	1.55	SUP	proximal	0.00021	0.0043	28.1	Bohmer et al. (2018)	4.06421e-05
Martes martes	mammal	1.55	ANC	distal	0.00019	0.0115	0	Bohmer et al. (2018)	1.55865e-05
Martes martes	mammal	1.55	ECU	distal	0.00095	0.0076	21.5	Bohmer et al. (2018)	0.000109719
Martes martes	mammal	1.55	EDL	distal	0.00033	0.0089	18.7	Bohmer et al. (2018)	3.31333e-05
Martes martes	mammal	1.55	EDC	distal	0.00063	0.0146	21.8	Bohmer et al. (2018)	3.7797e-05
Martes martes	mammal	1.55	EI	distal	0.00014	0.0119	20.6	Bohmer et al. (2018)	1.03891e-05
Martes martes	mammal	1.55	EP	distal	0.00049	0.0076	25.8	Bohmer et al. (2018)	5.47612e-05
Martes martes	mammal	1.55	ECRL	distal	0.00072	0.0294	0	Bohmer et al. (2018)	2.31036e-05
Martes martes	mammal	1.55	ECRB	distal	0.0009	0.02	0	Bohmer et al. (2018)	4.24528e-05
Martes martes	mammal	1.55	BCR	distal	0.00054	0.036	0	Bohmer et al. (2018)	1.41509e-05
Martes martes	mammal	1.55	PT	distal	0.00098	0.0093	0	Bohmer et al. (2018)	9.94116e-05
Martes martes	mammal	1.55	PL	distal	0.00117	0.0097	26.3	Bohmer et al. (2018)	0.000102012
Martes martes	mammal	1.55	FCUH	distal	0.00093	0.0099	23.7	Bohmer et al. (2018)	8.11479e-05
Martes martes	mammal	1.55	FCUU	distal	0.00102	0.0082	22.2	Bohmer et al. (2018)	0.00010865
Martes martes	mammal	1.55	FCR	distal	0.00058	0.0083	26.2	Bohmer et al. (2018)	5.91509e-05
Martes martes	mammal	1.55	FDP	distal	0.00338	0.0124	24	Bohmer et al. (2018)	0.00023492
Martes martes	mammal	1.55	PQ	distal	0.00013	0.0036	0	Bohmer et al. (2018)	3.40671e-05
Bradypus variegatus	mammal	3.97	LAT	proximal	0.0236	0.123	0	Olson et al. (2017)	0.000181009	Mean across adult sample in study
Bradypus variegatus	mammal	3.97	PSA	proximal	0.015	0.082	0	Olson et al. (2017)	0.000172572
Bradypus variegatus	mammal	3.97	PSP	proximal	0.0082	0.072	0	Olson et al. (2017)	0.000107442
Bradypus variegatus	mammal	3.97	PPA	proximal	0.004	0.082	0	Olson et al. (2017)	4.60193e-05
Bradypus variegatus	mammal	3.97	PPP	proximal	0.0041	0.094	0	Olson et al. (2017)	4.11481e-05
Bradypus variegatus	mammal	3.97	DELT	proximal	0.0099	0.073	0	Olson et al. (2017)	0.00012794
Bradypus variegatus	mammal	3.97	TMJ	proximal	0.0097	0.057	0	Olson et al. (2017)	0.000160543
Bradypus variegatus	mammal	3.97	TMN	proximal	0.0003	0.025	0	Olson et al. (2017)	1.13208e-05
Bradypus variegatus	mammal	3.97	ISP	proximal	0.0038	0.023	22	Olson et al. (2017)	0.000144516
Bradypus variegatus	mammal	3.97	SSP	proximal	0.0041	0.035	0	Olson et al. (2017)	0.000110512
Bradypus variegatus	mammal	3.97	SUB	proximal	0.0096	0.024	24	Olson et al. (2017)	0.000344734
Bradypus variegatus	mammal	3.97	CCB	proximal	0.001	0.018	15	Olson et al. (2017)	5.0625e-05
Bradypus variegatus	mammal	3.97	AH	proximal	0.0003	0.027	0	Olson et al. (2017)	1.04822e-05
Bradypus variegatus	mammal	3.97	CLB	proximal	0.0012	0.057	11	Olson et al. (2017)	1.94961e-05
Bradypus variegatus	mammal	3.97	BBL	proximal	0.0025	0.036	15	Olson et al. (2017)	6.32813e-05
Bradypus variegatus	mammal	3.97	BBS	proximal	0.0037	0.045	0	Olson et al. (2017)	7.75681e-05
Bradypus variegatus	mammal	3.97	BCH	proximal	0.0042	0.067	13	Olson et al. (2017)	5.76226e-05
Bradypus variegatus	mammal	3.97	TBLO	proximal	0.0043	0.066	14	Olson et al. (2017)	5.9638e-05
Bradypus variegatus	mammal	3.97	TBLA	proximal	0.0024	0.021	23	Olson et al. (2017)	9.92458e-05
Bradypus variegatus	mammal	3.97	TBMA	proximal	0.0036	0.03	22	Olson et al. (2017)	0.000104964
Bradypus variegatus	mammal	3.97	TFA	proximal	0.0008	0.024	14	Olson et al. (2017)	3.05124e-05
Bradypus variegatus	mammal	3.97	ANC	distal	0.0004	0.022	0	Olson et al. (2017)	1.71527e-05
Bradypus variegatus	mammal	3.97	BCR	distal	0.0126	0.1	11	Olson et al. (2017)	0.000116684
Bradypus variegatus	mammal	3.97	PT	distal	0.0031	0.059	0	Olson et al. (2017)	4.95683e-05
Bradypus variegatus	mammal	3.97	PTL	distal	0.002	0.034	17	Olson et al. (2017)	5.30691e-05
Bradypus variegatus	mammal	3.97	FCR	distal	0.0008	0.015	16	Olson et al. (2017)	4.83654e-05
Bradypus variegatus	mammal	3.97	FCU	distal	0.0042	0.028	19	Olson et al. (2017)	0.0001338
Bradypus variegatus	mammal	3.97	PL	distal	0.0017	0.027	13	Olson et al. (2017)	5.78766e-05
Bradypus variegatus	mammal	3.97	FDS	distal	0.0008	0.023	24	Olson et al. (2017)	2.99769e-05
Bradypus variegatus	mammal	3.97	FDPHM	distal	0.0131	0.043	15	Olson et al. (2017)	0.000277614
Bradypus variegatus	mammal	3.97	FDPHC	distal	0.0025	0.028	17	Olson et al. (2017)	8.05513e-05
Bradypus variegatus	mammal	3.97	FDPR	distal	0.0093	0.033	0	Olson et al. (2017)	0.000265866
Bradypus variegatus	mammal	3.97	FDPU	distal	0.0086	0.034	29	Olson et al. (2017)	0.000208705
Bradypus variegatus	mammal	3.97	ECR	distal	0.0044	0.036	14	Olson et al. (2017)	0.000111879
Bradypus variegatus	mammal	3.97	ECU	distal	0.0012	0.029	15	Olson et al. (2017)	3.77069e-05
Bradypus variegatus	mammal	3.97	EDC	distal	0.0015	0.037	18	Olson et al. (2017)	3.63739e-05
Bradypus variegatus	mammal	3.97	EDL	distal	0.0018	0.033	19	Olson et al. (2017)	4.86545e-05
Bradypus variegatus	mammal	3.97	AD1L	distal	0.0024	0.023	22	Olson et al. (2017)	9.12732e-05
Bradypus variegatus	mammal	3.97	ED2	distal	0.0017	0.027	20	Olson et al. (2017)	5.58168e-05
Bradypus variegatus	mammal	3.97	PQ	distal	0.0005	0.014	0	Olson et al. (2017)	3.36927e-05
Bradypus variegatus	mammal	3.97	SUP	distal	0.0015	0.022	0	Olson et al. (2017)	6.43225e-05
Felis nigripes	mammal	1.1	Latissimus dorsi	proximal	0.006826	0.143333		Cuff et al. (2016)	4.49e-05	Pennation not explicitly reported, but study used pennation in calculating PCSA
Felis nigripes	mammal	1.1	Cleidobrachialis	proximal	0.002321	0.0776667		Cuff et al. (2016)	2.82e-05
Felis nigripes	mammal	1.1	Pectoralis superficialis	proximal	0.001085	0.0826667		Cuff et al. (2016)	1.24e-05
Felis nigripes	mammal	1.1	Pectoralis profundus	proximal	0.010423	0.136		Cuff et al. (2016)	7.23e-05
Felis nigripes	mammal	1.1	Supraspinatus	proximal	0.008074	0.03		Cuff et al. (2016)	0.00022278
Felis nigripes	mammal	1.1	Infraspinatus	proximal	0.0077	0.028		Cuff et al. (2016)	0.00024274
Felis nigripes	mammal	1.1	Deltoideus acromion	proximal	0.001178	0.0145833		Cuff et al. (2016)	6.87e-05
Felis nigripes	mammal	1.1	Deltoideus spinous	proximal	0.00137	0.03875		Cuff et al. (2016)	3.34e-05
Felis nigripes	mammal	1.1	Teres major	proximal	0.003218	0.035		Cuff et al. (2016)	7.38e-05
Felis nigripes	mammal	1.1	Subscapularis	proximal	0.007711	0.0135		Cuff et al. (2016)	0.00049322
Felis nigripes	mammal	1.1	Teres minor	proximal	0.000367	0.00796267		Cuff et al. (2016)	3.55e-05
Felis nigripes	mammal	1.1	Coracobrachialis	proximal	0.000302	0.00966667		Cuff et al. (2016)	2.53e-05
Felis nigripes	mammal	1.1	Triceps longus	proximal	0.009327	0.0223333		Cuff et al. (2016)	0.00036085
Felis nigripes	mammal	1.1	Triceps lateralis	proximal	0.003651	0.0383333		Cuff et al. (2016)	8.59e-05
Felis nigripes	mammal	1.1	Triceps medius	proximal	0.001225	0.0503333		Cuff et al. (2016)	2.19e-05
Felis nigripes	mammal	1.1	Triceps accessory	proximal	0.001384	0.0595		Cuff et al. (2016)	2.19e-05
Felis nigripes	mammal	1.1	Biceps brachii	proximal	0.003492	0.018		Cuff et al. (2016)	0.00015577
Felis nigripes	mammal	1.1	Brachialis	proximal	0.001389	0.008		Cuff et al. (2016)	0.0001638
Felis nigripes	mammal	1.1	Anconeus	distal	0.000512	0.0323333		Cuff et al. (2016)	1.49e-05
Felis nigripes	mammal	1.1	Ext. carpi radialis	distal	0.001049	0.0203333		Cuff et al. (2016)	4.71e-05
Felis nigripes	mammal	1.1	Ext. digitorum communis	distal	0.000865	0.0263333		Cuff et al. (2016)	2.87e-05
Felis nigripes	mammal	1.1	Ext. digitorum lateralis	distal	0.000616	0.009		Cuff et al. (2016)	4.95e-05
Felis nigripes	mammal	1.1	Ext. carpi ulnaris	distal	0.000771	0.01062		Cuff et al. (2016)	6.34e-05
Felis nigripes	mammal	1.1	Flex. carpi ulnaris ulnar	distal	0.00095	0.00684467		Cuff et al. (2016)	0.00010224
Felis nigripes	mammal	1.1	Flex. carpi ulnaris humeral	distal	0.000495	0.00421		Cuff et al. (2016)	9.94e-05
Felis nigripes	mammal	1.1	Brachioradialis	distal	0.000134	0.134		Cuff et al. (2016)	9.43e-07
Felis nigripes	mammal	1.1	Supinator	distal	0.000401	0.00444667		Cuff et al. (2016)	6.12e-05
Felis nigripes	mammal	1.1	Pronator teres	distal	0.000939	0.00619333		Cuff et al. (2016)	0.00012629
Felis nigripes	mammal	1.1	Pronator quadratus	distal	0.000235	0.0025		Cuff et al. (2016)	5.66e-05
Felis nigripes	mammal	1.1	Flex. carpi radialis	distal	0.000582	0.00420667		Cuff et al. (2016)	0.00011341
Felis nigripes	mammal	1.1	Flex. digitorum complex	distal	0.003602	0.00679333		Cuff et al. (2016)	0.00044569
Felis nigripes	mammal	1.1	Abd. Dig. 1	distal	0.000656	0.0176667		Cuff et al. (2016)	3.16e-05
Felis silvestris	mammal	2.66	Latissimus dorsi	proximal	0.009298	0.242		Cuff et al. (2016)	3.62e-05	Pennation not explicitly reported, but study used pennation in calculating PCSA
Felis silvestris	mammal	2.66	Cleidobrachialis	proximal	0.002288	0.0885		Cuff et al. (2016)	2.44e-05
Felis silvestris	mammal	2.66	Pectoralis superficialis	proximal	0.001375	0.0765		Cuff et al. (2016)	1.7e-05
Felis silvestris	mammal	2.66	Pectoralis profundus	proximal	0.010445	0.092		Cuff et al. (2016)	0.00010711
Felis silvestris	mammal	2.66	Supraspinatus	proximal	0.006123	0.0296667		Cuff et al. (2016)	0.00017451
Felis silvestris	mammal	2.66	Infraspinatus	proximal	0.004627	0.022		Cuff et al. (2016)	0.00017125
Felis silvestris	mammal	2.66	Deltoideus acromion	proximal	0.000889	0.0108467		Cuff et al. (2016)	7.3e-05
Felis silvestris	mammal	2.66	Deltoideus spinous	proximal	0.000756	0.0445		Cuff et al. (2016)	1.6e-05
Felis silvestris	mammal	2.66	Teres major	proximal	0.002706	0.059		Cuff et al. (2016)	4.33e-05
Felis silvestris	mammal	2.66	Subscapularis	proximal	0.005281	0.0106667		Cuff et al. (2016)	0.00036127
Felis silvestris	mammal	2.66	Teres minor	proximal	0.000301	0.0144		Cuff et al. (2016)	1.97e-05
Felis silvestris	mammal	2.66	Coracobrachialis	proximal	5.3e-05	0.0442		Cuff et al. (2016)	1.13e-06
Felis silvestris	mammal	2.66	Triceps longus	proximal	0.008868	0.0266667		Cuff et al. (2016)	0.00028277
Felis silvestris	mammal	2.66	Triceps lateralis	proximal	0.003456	0.0636667		Cuff et al. (2016)	3.98e-05
Felis silvestris	mammal	2.66	Triceps medius	proximal	0.001136	0.0196667		Cuff et al. (2016)	5.17e-05
Felis silvestris	mammal	2.66	Triceps accessory	proximal	0.000982	0.0745		Cuff et al. (2016)	1.24e-05
Felis silvestris	mammal	2.66	Biceps brachii	proximal	0.002976	0.022		Cuff et al. (2016)	0.00011337
Felis silvestris	mammal	2.66	Brachialis	proximal	0.001427	0.0336667		Cuff et al. (2016)	3.86e-05
Felis silvestris	mammal	2.66	Anconeus	distal	0.000381	0.0313333		Cuff et al. (2016)	1.15e-05
Felis silvestris	mammal	2.66	Ext. carpi radialis	distal	0.001675	0.0553333		Cuff et al. (2016)	2.86e-05
Felis silvestris	mammal	2.66	Ext. digitorum communis	distal	0.000687	0.0566667		Cuff et al. (2016)	1.14e-05
Felis silvestris	mammal	2.66	Ext. digitorum lateralis	distal	0.000598	0.0153333		Cuff et al. (2016)	2.53e-05
Felis silvestris	mammal	2.66	Ext. carpi ulnaris	distal	0.000197	0.0393333		Cuff et al. (2016)	4.72e-06
Felis silvestris	mammal	2.66	Flex. carpi ulnaris ulnar	distal	0.000401	0.0178667		Cuff et al. (2016)	2.07e-05
Felis silvestris	mammal	2.66	Flex. carpi ulnaris humeral	distal	0.001131	0.00816667		Cuff et al. (2016)	0.00012251
Felis silvestris	mammal	2.66	Brachioradialis	distal	0.000194	0.149		Cuff et al. (2016)	1.23e-06
Felis silvestris	mammal	2.66	Supinator	distal	0.000234	0.0245		Cuff et al. (2016)	9.01e-06
Felis silvestris	mammal	2.66	Pronator teres	distal	0.000724	0.034		Cuff et al. (2016)	2.01e-05
Felis silvestris	mammal	2.66	Pronator quadratus	distal	0.000214	0.0211		Cuff et al. (2016)	9.57e-06
Felis silvestris	mammal	2.66	Flex. carpi radialis	distal	0.000765	0.00633333		Cuff et al. (2016)	0.00010383
Felis silvestris	mammal	2.66	Flex. digitorum complex	distal	0.003958	0.1		Cuff et al. (2016)	3.73e-05
Felis silvestris	mammal	2.66	Abd. Dig. 1	distal	0.0006	0.00855667		Cuff et al. (2016)	6.46e-05
Caracal caracal	mammal	6.6	Latissimus dorsi	proximal	0.03916	0.230667		Cuff et al. (2016)	0.00016016	Pennation not explicitly reported, but study used pennation in calculating PCSA
Caracal caracal	mammal	6.6	Cleidobrachialis	proximal	0.010057	0.1575		Cuff et al. (2016)	6.02e-05
Caracal caracal	mammal	6.6	Pectoralis superficialis	proximal	0.02404	0.1375		Cuff et al. (2016)	0.00016494
Caracal caracal	mammal	6.6	Pectoralis profundus	proximal	0.05806	0.131		Cuff et al. (2016)	0.00041812
Caracal caracal	mammal	6.6	Supraspinatus	proximal	0.03998	0.0506667		Cuff et al. (2016)	0.00067649
Caracal caracal	mammal	6.6	Infraspinatus	proximal	0.02936	0.0523333		Cuff et al. (2016)	0.00046586
Caracal caracal	mammal	6.6	Deltoideus acromion	proximal	0.00497	0.0216667		Cuff et al. (2016)	0.00016818
Caracal caracal	mammal	6.6	Deltoideus spinous	proximal	0.00512	0.0633333		Cuff et al. (2016)	7.63e-05
Caracal caracal	mammal	6.6	Teres major	proximal	0.01771	0.0863333		Cuff et al. (2016)	0.00018997
Caracal caracal	mammal	6.6	Subscapularis	proximal	0.02923	0.0221667		Cuff et al. (2016)	0.00101903
Caracal caracal	mammal	6.6	Teres minor	proximal	0.0014	16.34		Cuff et al. (2016)	6.83e-08
Caracal caracal	mammal	6.6	Coracobrachialis	proximal	0.00484	0.0176667		Cuff et al. (2016)	0.00019106
Caracal caracal	mammal	6.6	Triceps longus	proximal	0.04914	0.0333333		Cuff et al. (2016)	0.00100603
Caracal caracal	mammal	6.6	Triceps lateralis	proximal	0.01942	0.055		Cuff et al. (2016)	0.00031302
Caracal caracal	mammal	6.6	Triceps medius	proximal	0.00889	0.09		Cuff et al. (2016)	9.32e-05
Caracal caracal	mammal	6.6	Triceps accessory	proximal	0.0052	0.100667		Cuff et al. (2016)	4.79e-05
Caracal caracal	mammal	6.6	Biceps brachii	proximal	0.01691	0.031		Cuff et al. (2016)	0.00046639
Caracal caracal	mammal	6.6	Brachialis	proximal	0.00678	0.0576667		Cuff et al. (2016)	0.00010714
Caracal caracal	mammal	6.6	Anconeus	distal	0.00295	0.0533333		Cuff et al. (2016)	5.13e-05
Caracal caracal	mammal	6.6	Ext. carpi radialis	distal	0.00835	0.0288		Cuff et al. (2016)	0.00024443
Caracal caracal	mammal	6.6	Ext. digitorum communis	distal	0.00425	0.0286667		Cuff et al. (2016)	0.00011267
Caracal caracal	mammal	6.6	Ext. digitorum lateralis	distal	0.000522	0.0156667		Cuff et al. (2016)	2.52e-05
Caracal caracal	mammal	6.6	Ext. carpi ulnaris	distal	0.00486	0.0125		Cuff et al. (2016)	0.00031218
Caracal caracal	mammal	6.6	Flex. carpi ulnaris ulnar	distal	0.00205	0.0136667		Cuff et al. (2016)	9.59e-05
Caracal caracal	mammal	6.6	Flex. carpi ulnaris humeral	distal	0.00647	0.0142		Cuff et al. (2016)	0.00037226
Caracal caracal	mammal	6.6	Brachioradialis	distal	0.000874	0.183		Cuff et al. (2016)	4.51e-06
Caracal caracal	mammal	6.6	Supinator	distal	0.00164	0.0066		Cuff et al. (2016)	0.00019952
Caracal caracal	mammal	6.6	Pronator teres	distal	0.004656	0.0114		Cuff et al. (2016)	0.00034432
Caracal caracal	mammal	6.6	Pronator quadratus	distal	0.00185	0.003375		Cuff et al. (2016)	0.00036566
Caracal caracal	mammal	6.6	Flex. carpi radialis	distal	0.002474	0.022		Cuff et al. (2016)	9.19e-05
Caracal caracal	mammal	6.6	Flex. digitorum complex	distal	0.02077	0.0188		Cuff et al. (2016)	0.00097561
Caracal caracal	mammal	6.6	Abd. Dig. 1	distal	0.00315	0.0072		Cuff et al. (2016)	0.00037097
Panthera uncia	mammal	36	Latissimus dorsi	proximal	0.1657	0.372667		Cuff et al. (2016)	0.00041947	Pennation not explicitly reported, but study used pennation in calculating PCSA
Panthera uncia	mammal	36	Cleidobrachialis	proximal	0.0388	0.17		Cuff et al. (2016)	0.00021532
Panthera uncia	mammal	36	Pectoralis superficialis	proximal	0.0995	0.125333		Cuff et al. (2016)	0.00074895
Panthera uncia	mammal	36	Pectoralis profundus	proximal	0.2076	0.423333		Cuff et al. (2016)	0.00046264
Panthera uncia	mammal	36	Supraspinatus	proximal	0.1354	0.166333		Cuff et al. (2016)	0.00076795
Panthera uncia	mammal	36	Infraspinatus	proximal	0.1075	0.136667		Cuff et al. (2016)	0.00060034
Panthera uncia	mammal	36	Deltoideus acromion	proximal	0.025	0.0836667		Cuff et al. (2016)	0.00025117
Panthera uncia	mammal	36	Deltoideus spinous	proximal	0.0207	0.102		Cuff et al. (2016)	0.00019145
Panthera uncia	mammal	36	Teres major	proximal	0.0815	0.175667		Cuff et al. (2016)	0.00043769
Panthera uncia	mammal	36	Subscapularis	proximal	0.099	0.145		Cuff et al. (2016)	0.00058843
Panthera uncia	mammal	36	Teres minor	proximal	0.0077	0.0663333		Cuff et al. (2016)	0.00010951
Panthera uncia	mammal	36	Coracobrachialis	proximal	0.0006	0.0126667		Cuff et al. (2016)	4.47e-05
Panthera uncia	mammal	36	Triceps longus	proximal	0.1987	0.199333		Cuff et al. (2016)	0.00082774
Panthera uncia	mammal	36	Triceps lateralis	proximal	0.0797	0.174333		Cuff et al. (2016)	0.00043129
Panthera uncia	mammal	36	Triceps medius	proximal	0.022	0.107		Cuff et al. (2016)	0.00019397
Panthera uncia	mammal	36	Triceps accessory	proximal	0.0264	0.145667		Cuff et al. (2016)	0.00017098
Panthera uncia	mammal	36	Biceps brachii	proximal	0.0643	0.0386667		Cuff et al. (2016)	0.00137651
Panthera uncia	mammal	36	Brachialis	proximal	0.0297	0.077		Cuff et al. (2016)	0.00029686
Panthera uncia	mammal	36	Anconeus	distal	0.0164	0.101333		Cuff et al. (2016)	0.00015268
Panthera uncia	mammal	36	Ext. carpi radialis	distal	0.032	0.0573333		Cuff et al. (2016)	0.00046201
Panthera uncia	mammal	36	Ext. digitorum communis	distal	0.0196	0.0483333		Cuff et al. (2016)	0.00032561
Panthera uncia	mammal	36	Ext. digitorum lateralis	distal	0.0102	0.035		Cuff et al. (2016)	0.00027493
Panthera uncia	mammal	36	Ext. carpi ulnaris	distal	0.0038	0.0313333		Cuff et al. (2016)	0.00010283
Panthera uncia	mammal	36	Flex. carpi ulnaris ulnar	distal	0.0092	0.0146667		Cuff et al. (2016)	0.00042087
Panthera uncia	mammal	36	Flex. carpi ulnaris humeral	distal	0.0196	0.02725		Cuff et al. (2016)	0.00046923
Panthera uncia	mammal	36	Brachioradialis	distal	0.009	0.242		Cuff et al. (2016)	3.51e-05
Panthera uncia	mammal	36	Supinator	distal	0.0075	0.00966667		Cuff et al. (2016)	0.00059712
Panthera uncia	mammal	36	Pronator teres	distal	0.0193	0.044		Cuff et al. (2016)	0.00040265
Panthera uncia	mammal	36	Pronator quadratus	distal	0.0038	0.0113333		Cuff et al. (2016)	0.00029908
Panthera uncia	mammal	36	Flex. carpi radialis	distal	0.0103	0.0146667		Cuff et al. (2016)	0.00057758
Panthera uncia	mammal	36	Flex. digitorum complex	distal	0.0862	0.0432		Cuff et al. (2016)	0.00174535
Panthera uncia	mammal	36	Abd. Dig. 1	distal	0.0143	0.0393333		Cuff et al. (2016)	0.00032741
Panthera onca	mammal	44	Latissimus dorsi	proximal	0.3743	0.375667		Cuff et al. (2016)	0.000939964	Pennation not explicitly reported, but study used pennation in calculating PCSA
Panthera onca	mammal	44	Cleidobrachialis	proximal	0.08707	0.193		Cuff et al. (2016)	0.000425604
Panthera onca	mammal	44	Pectoralis superficialis	proximal	0.079	0.1784		Cuff et al. (2016)	0.00041776
Panthera onca	mammal	44	Pectoralis profundus	proximal	0.459	0.211		Cuff et al. (2016)	0.00205222
Panthera onca	mammal	44	Supraspinatus	proximal	0.1892	0.0602		Cuff et al. (2016)	0.00287267
Panthera onca	mammal	44	Infraspinatus	proximal	0.136	0.0438		Cuff et al. (2016)	0.00256199
Panthera onca	mammal	44	Deltoideus acromion	proximal	0.0282	0.029		Cuff et al. (2016)	0.000699305
Panthera onca	mammal	44	Deltoideus spinous	proximal	0.0379	0.094		Cuff et al. (2016)	0.000380369
Panthera onca	mammal	44	Teres major	proximal	0.1089	0.1098		Cuff et al. (2016)	0.000826142
Panthera onca	mammal	44	Subscapularis	proximal	0.1631	0.0316		Cuff et al. (2016)	0.00432559
Panthera onca	mammal	44	Teres minor	proximal	0.00636	0.023		Cuff et al. (2016)	0.000222823
Panthera onca	mammal	44	Coracobrachialis	proximal	0.1	0.0652		Cuff et al. (2016)	0.00144693
Panthera onca	mammal	44	Triceps longus	proximal	0.2946	0.0708		Cuff et al. (2016)	0.00345522
Panthera onca	mammal	44	Triceps lateralis	proximal	0.1169	0.176		Cuff et al. (2016)	0.000626608
Panthera onca	mammal	44	Triceps medius	proximal	0.066	0.0682857		Cuff et al. (2016)	0.000872901
Panthera onca	mammal	44	Triceps accessory	proximal	0.037306	0.1545		Cuff et al. (2016)	0.000227795
Panthera onca	mammal	44	Biceps brachii	proximal	0.11614	0.0476		Cuff et al. (2016)	0.00195911
Panthera onca	mammal	44	Brachialis	proximal	0.0047	0.0665		Cuff et al. (2016)	6.37627e-05
Panthera onca	mammal	44	Anconeus	distal	0.0157	0.0256		Cuff et al. (2016)	0.00051397
Panthera onca	mammal	44	Ext. carpi radialis	distal	0.061	0.0683333		Cuff et al. (2016)	0.000765717
Panthera onca	mammal	44	Ext. digitorum communis	distal	0.024848	0.06575		Cuff et al. (2016)	0.000341398
Panthera onca	mammal	44	Ext. digitorum lateralis	distal	0.0146	0.0173333		Cuff et al. (2016)	0.000663904
Panthera onca	mammal	44	Ext. carpi ulnaris	distal	0.026366	0.02525		Cuff et al. (2016)	0.000746272
Panthera onca	mammal	44	Flex. carpi ulnaris ulnar	distal	0.0606	0.0294		Cuff et al. (2016)	0.00141442
Panthera onca	mammal	44	Flex. carpi ulnaris humeral	distal	0.03292	0.038		Cuff et al. (2016)	0.000646941
Panthera onca	mammal	44	Brachioradialis	distal	0.0283	0.22		Cuff et al. (2016)	0.000121355
Panthera onca	mammal	44	Supinator	distal	0.011	0.0168		Cuff et al. (2016)	0.000533138
Panthera onca	mammal	44	Pronator teres	distal	0.033	0.0318		Cuff et al. (2016)	0.000881409
Panthera onca	mammal	44	Pronator quadratus	distal	0.0084	0.0316667		Cuff et al. (2016)	0.000250248
Panthera onca	mammal	44	Flex. carpi radialis	distal	0.0214	0.0402		Cuff et al. (2016)	0.000466724
Panthera onca	mammal	44	Flex. digitorum complex	distal	0.098	0.026		Cuff et al. (2016)	0.00318688
Panthera onca	mammal	44	Abd. Dig. 1	distal	0.006	0.028		Cuff et al. (2016)	0.000191522
Panthera tigris	mammal	86	Latissimus dorsi	proximal	0.6746	0.426667		Cuff et al. (2016)	0.0014916	Pennation not explicitly reported, but study used pennation in calculating PCSA
Panthera tigris	mammal	86	Cleidobrachialis	proximal	0.178	0.253		Cuff et al. (2016)	0.00066373
Panthera tigris	mammal	86	Pectoralis superficialis	proximal	0.105	0.28		Cuff et al. (2016)	0.00035377
Panthera tigris	mammal	86	Pectoralis profundus	proximal	1.195	0.305167		Cuff et al. (2016)	0.00369424
Panthera tigris	mammal	86	Supraspinatus	proximal	0.4688	0.096		Cuff et al. (2016)	0.00443577
Panthera tigris	mammal	86	Infraspinatus	proximal	0.3301	0.0448		Cuff et al. (2016)	0.00542748
Panthera tigris	mammal	86	Deltoideus acromion	proximal	0.0821	0.0456667		Cuff et al. (2016)	0.00122003
Panthera tigris	mammal	86	Deltoideus spinous	proximal	0.0672	0.114		Cuff et al. (2016)	0.00049696
Panthera tigris	mammal	86	Teres major	proximal	0.2064	0.2302		Cuff et al. (2016)	0.00084586
Panthera tigris	mammal	86	Subscapularis	proximal	0.3339	0.03925		Cuff et al. (2016)	0.00636704
Panthera tigris	mammal	86	Teres minor	proximal	0.0158	0.03		Cuff et al. (2016)	0.0003955
Panthera tigris	mammal	86	Coracobrachialis	proximal	0.0017	0.0526667		Cuff et al. (2016)	2.75e-05
Panthera tigris	mammal	86	Triceps longus	proximal	0.635	0.1036		Cuff et al. (2016)	0.00494344
Panthera tigris	mammal	86	Triceps lateralis	proximal	0.264	0.1665		Cuff et al. (2016)	0.00140563
Panthera tigris	mammal	86	Triceps medius	proximal	0.0861	0.174		Cuff et al. (2016)	0.00046682
Panthera tigris	mammal	86	Triceps accessory	proximal	0.0522	0.075		Cuff et al. (2016)	0.0006566
Panthera tigris	mammal	86	Biceps brachii	proximal	0.2505	0.0618		Cuff et al. (2016)	0.00294357
Panthera tigris	mammal	86	Brachialis	proximal	0.0916	0.1197		Cuff et al. (2016)	0.00069601
Panthera tigris	mammal	86	Anconeus	distal	0.0375	0.0818		Cuff et al. (2016)	0.00043249
Panthera tigris	mammal	86	Ext. carpi radialis	distal	0.0614	0.0712		Cuff et al. (2016)	0.00075431
Panthera tigris	mammal	86	Ext. digitorum communis	distal	0.0463	0.0486667		Cuff et al. (2016)	0.00085031
Panthera tigris	mammal	86	Ext. digitorum lateralis	distal	0.0233	0.0162		Cuff et al. (2016)	0.00128294
Panthera tigris	mammal	86	Ext. carpi ulnaris	distal	0.0101	0.0542		Cuff et al. (2016)	0.00016222
Panthera tigris	mammal	86	Flex. carpi ulnaris ulnar	distal	0.0252	0.0154		Cuff et al. (2016)	0.00095042
Panthera tigris	mammal	86	Flex. carpi ulnaris humeral	distal	0.078	0.0528		Cuff et al. (2016)	0.00117321
Panthera tigris	mammal	86	Brachioradialis	distal	0.0533	0.3652		Cuff et al. (2016)	0.00013769
Panthera tigris	mammal	86	Supinator	distal	0.022	0.0204		Cuff et al. (2016)	0.00070674
Panthera tigris	mammal	86	Pronator teres	distal	0.0666	0.063		Cuff et al. (2016)	0.00085709
Panthera tigris	mammal	86	Pronator quadratus	distal	0.0583	0.0284		Cuff et al. (2016)	0.00172554
Panthera tigris	mammal	86	Flex. carpi radialis	distal	0.0224	0.0484		Cuff et al. (2016)	0.00039159
Panthera tigris	mammal	86	Flex. digitorum complex	distal	0.2396	0.0524444		Cuff et al. (2016)	0.00366307
Panthera tigris	mammal	86	Abd. Dig. 1	distal	0.0466	0.064		Cuff et al. (2016)	0.00056948
Panthera leo	mammal	133	Latissimus dorsi	proximal	1.076	0.424		Cuff et al. (2016)	0.00239409	Pennation not explicitly reported, but study used pennation in calculating PCSA
Panthera leo	mammal	133	Cleidobrachialis	proximal	0.473	0.181		Cuff et al. (2016)	0.00246534
Panthera leo	mammal	133	Pectoralis superficialis	proximal	0.17337	0.2235		Cuff et al. (2016)	0.0007318
Panthera leo	mammal	133	Pectoralis profundus	proximal	0.83	0.113		Cuff et al. (2016)	0.00692937
Panthera leo	mammal	133	Supraspinatus	proximal	0.56	0.0473333		Cuff et al. (2016)	0.00914281
Panthera leo	mammal	133	Infraspinatus	proximal	0.415	0.0508		Cuff et al. (2016)	0.00610608
Panthera leo	mammal	133	Deltoideus acromion	proximal	0.093	0.151667		Cuff et al. (2016)	0.00057848
Panthera leo	mammal	133	Deltoideus spinous	proximal	0.132	0.0346667		Cuff et al. (2016)	0.0031109
Panthera leo	mammal	133	Teres major	proximal	0.35	0.241		Cuff et al. (2016)	0.00137008
Panthera leo	mammal	133	Subscapularis	proximal	0.407	0.11		Cuff et al. (2016)	0.00267393
Panthera leo	mammal	133	Teres minor	proximal	0.019	0.1275		Cuff et al. (2016)	0.00014059
Panthera leo	mammal	133	Coracobrachialis	proximal	0.004766	0.13225		Cuff et al. (2016)	3.4e-05
Panthera leo	mammal	133	Triceps longus	proximal	1.019	0.075		Cuff et al. (2016)	0.0103367
Panthera leo	mammal	133	Triceps lateralis	proximal	0.323	0.071		Cuff et al. (2016)	0.00275871
Panthera leo	mammal	133	Triceps medius	proximal	0.1126	0.160333		Cuff et al. (2016)	0.00058678
Panthera leo	mammal	133	Triceps accessory	proximal	0.079268	0.176333		Cuff et al. (2016)	0.00037445
Panthera leo	mammal	133	Biceps brachii	proximal	0.29	0.051		Cuff et al. (2016)	0.00407913
Panthera leo	mammal	133	Brachialis	proximal	0.114	0.166		Cuff et al. (2016)	0.00064788
Panthera leo	mammal	133	Anconeus	distal	0.036421	0.1018		Cuff et al. (2016)	0.00033752
Panthera leo	mammal	133	Ext. carpi radialis	distal	0.15674	0.137		Cuff et al. (2016)	0.00092192
Panthera leo	mammal	133	Ext. digitorum communis	distal	0.25	0.192		Cuff et al. (2016)	0.00122838
Panthera leo	mammal	133	Ext. digitorum lateralis	distal	0.034	0.17		Cuff et al. (2016)	0.00018868
Panthera leo	mammal	133	Ext. carpi ulnaris	distal	0.07	0.01		Cuff et al. (2016)	0.00598505
Panthera leo	mammal	133	Flex. carpi ulnaris ulnar	distal	0.15	0.02125		Cuff et al. (2016)	0.0051013
Panthera leo	mammal	133	Flex. carpi ulnaris humeral	distal	0.09235	0.0406667		Cuff et al. (2016)	0.00154109
Panthera leo	mammal	133	Brachioradialis	distal	0.137	0.185		Cuff et al. (2016)	0.00069862
Panthera leo	mammal	133	Supinator	distal	0.022	0.02		Cuff et al. (2016)	0.00081402
Panthera leo	mammal	133	Pronator teres	distal	0.069	0.15125		Cuff et al. (2016)	0.00043038
Panthera leo	mammal	133	Pronator quadratus	distal	0.046	0.022		Cuff et al. (2016)	0.00139481
Panthera leo	mammal	133	Flex. carpi radialis	distal	0.042	0.2		Cuff et al. (2016)	0.00019811
Panthera leo	mammal	133	Flex. digitorum complex	distal	0.285	0.03125		Cuff et al. (2016)	0.00659087
Panthera leo	mammal	133	Abd. Dig. 1	distal	0.010018	0.238667		Cuff et al. (2016)	3.96e-05
Isoodon fusciventer	mammal	1.329	M. latissimus dorsi	proximal	0.00452674	0.0180337	22.16	Martin et al. (2019)	0.000219316	Mean for two large adults (one male, one female)
Isoodon fusciventer	mammal	1.329	Mm. pectorales	proximal	0.0145221	0.0208426	18.855	Martin et al. (2019)	0.000622039	Mass and fibre length measurements corrected for formalin fixation, as per Kikuchi and Kuraoka (2014, Mammal Study 39: 65–72)
Isoodon fusciventer	mammal	1.329	M. deltoideus	proximal	0.000732558	0.0100001	34.9646	Martin et al. (2019)	5.66347e-05
Isoodon fusciventer	mammal	1.329	M. supraspinatus	proximal	0.00235465	0.0103932	22.5586	Martin et al. (2019)	0.00019738
Isoodon fusciventer	mammal	1.329	M. infraspinatus	proximal	0.00193372	0.010562	19.4537	Martin et al. (2019)	0.000162859
Isoodon fusciventer	mammal	1.329	M. teres major	proximal	0.00141744	0.0106178	21.6957	Martin et al. (2019)	0.000117018
Isoodon fusciventer	mammal	1.329	M. subscapularis	proximal	0.00225872	0.0101122	20.7821	Martin et al. (2019)	0.000197012
Isoodon fusciventer	mammal	1.329	M. biceps brachii	proximal	0.000644767	0.01118	18.5845	Martin et al. (2019)	5.15702e-05
Isoodon fusciventer	mammal	1.329	M. brachialis	proximal	0.000844767	0.0137638	26.0937	Martin et al. (2019)	5.20002e-05
Isoodon fusciventer	mammal	1.329	M. triceps brachii	proximal	0.00614302	0.01691	17.5628	Martin et al. (2019)	0.00032674
Isoodon fusciventer	mammal	1.329	M. tensor fascia antebrachii	proximal	0.000884884	0.0209552	0	Martin et al. (2019)	3.98372e-05
Isoodon fusciventer	mammal	1.329	M. anconeus	distal	0.000323256	0.00949438	0	Martin et al. (2019)	3.21199e-05
Isoodon fusciventer	mammal	1.329	M. pronators teres	distal	0.00025814	0.00758435	30.5322	Martin et al. (2019)	2.76571e-05
Isoodon fusciventer	mammal	1.329	M. flexor carpi radialis	distal	0.000424419	0.00831484	22.8818	Martin et al. (2019)	4.43649e-05
Isoodon fusciventer	mammal	1.329	M. flexor carpi ulnaris	distal	0.000305233	0.00634809	32.8394	Martin et al. (2019)	3.8112e-05
Isoodon fusciventer	mammal	1.329	M. palmaris longus	distal	0.000214535	0.00904492	17.3972	Martin et al. (2019)	2.13526e-05
Isoodon fusciventer	mammal	1.329	M. flexor digitorum superficialis	distal	0.000208721	0.0104492	28.6105	Martin et al. (2019)	1.65432e-05
Isoodon fusciventer	mammal	1.329	M. flexor digitorum profundus	distal	0.00222151	0.0108429	27.6325	Martin et al. (2019)	0.000171238
Isoodon fusciventer	mammal	1.329	M. pronator quadratus	distal	5.46512e-05	0.0033706	0	Martin et al. (2019)	1.52963e-05
Isoodon fusciventer	mammal	1.329	M. extensor carpi radialis	distal	0.000695349	0.0111797	17.965	Martin et al. (2019)	5.58163e-05
Isoodon fusciventer	mammal	1.329	M. extensor digitorum communis	distal	0.000484302	0.00882042	17.0107	Martin et al. (2019)	4.95328e-05
Isoodon fusciventer	mammal	1.329	M. extensor digitorum lateralis	distal	0.000163953	0.0086518	0	Martin et al. (2019)	1.78776e-05
Isoodon fusciventer	mammal	1.329	M. extensor carpi ulnaris	distal	0.000239535	0.00809013	14.0055	Martin et al. (2019)	2.7102e-05
Isoodon fusciventer	mammal	1.329	M. supinators	distal	0.000127907	0.00471929	0	Martin et al. (2019)	2.55689e-05
Isoodon fusciventer	mammal	1.329	M. abductor digiti I longus	distal	0.000117442	0.00561789	0	Martin et al. (2019)	1.97217e-05
Ceratotherium simum	mammal	2160	Brachiocephalicus	proximal	1.8815	0.528	0	Etienne et al. (2021)	0.00336174
Ceratotherium simum	mammal	2160	Pectoralis descendens	proximal	3.08036	0.291	0	Etienne et al. (2021)	0.00998625
Ceratotherium simum	mammal	2160	Pectoralis transversus	proximal	2.0935	0.319	0	Etienne et al. (2021)	0.00619122
Ceratotherium simum	mammal	2160	Pectoralis ascendens + subclavius	proximal	7.33944	0.373	0	Etienne et al. (2021)	0.018563
Ceratotherium simum	mammal	2160	Latissimus dorsi	proximal	7.76662	0.132	21	Etienne et al. (2021)	0.0518208
Ceratotherium simum	mammal	2160	Supraspinatus	proximal	2.51008	0.072	34	Etienne et al. (2021)	0.0272661
Ceratotherium simum	mammal	2160	Infraspinatus	proximal	3.39094	0.073	30	Etienne et al. (2021)	0.0379509
Ceratotherium simum	mammal	2160	Subscapularis	proximal	1.5317	0.073	33	Etienne et al. (2021)	0.0166011
Ceratotherium simum	mammal	2160	Deltoideus acromialis	proximal	0.65084	0.073	19	Etienne et al. (2021)	0.00795272
Ceratotherium simum	mammal	2160	Deltoideus scapularis	proximal	1.75006	0.174	31	Etienne et al. (2021)	0.00813324
Ceratotherium simum	mammal	2160	Teres major	proximal	0.57134	0.46	0	Etienne et al. (2021)	0.00117174
Ceratotherium simum	mammal	2160	Coracobrachialis	proximal	1.52322	0.215	0	Etienne et al. (2021)	0.00668372
Ceratotherium simum	mammal	2160	Biceps brachi	proximal	2.03414	0.064	26	Etienne et al. (2021)	0.0269498
Ceratotherium simum	mammal	2160	Brachialis	proximal	0.31694	0.082	0	Etienne et al. (2021)	0.00364634
Ceratotherium simum	mammal	2160	Triceps caput longum	proximal	14.7722	0.291	0	Etienne et al. (2021)	0.04789
Ceratotherium simum	mammal	2160	Triceps caput laterale	proximal	2.76342	0.233	0	Etienne et al. (2021)	0.0111888
Ceratotherium simum	mammal	2160	Triceps caput mediale	proximal	0.77168	0.15	0	Etienne et al. (2021)	0.00485333
Ceratotherium simum	mammal	2160	Tensor fasciae antebrachiae	proximal	1.166	0.109	34	Etienne et al. (2021)	0.00836643
Ceratotherium simum	mammal	2160	Brachioradialis	distal	0.12084	0.392	0	Etienne et al. (2021)	0.000290816
Ceratotherium simum	mammal	2160	Extensor carpi radialis	distal	2.4645	0.233	18	Etienne et al. (2021)	0.00949016
Ceratotherium simum	mammal	2160	Ulnaris lateralis	distal	1.50308	0.045	29	Etienne et al. (2021)	0.0275602
Ceratotherium simum	mammal	2160	Extensor carpi obliquus	distal	0.02756	0.1	17	Etienne et al. (2021)	0.000248639
Ceratotherium simum	mammal	2160	Extensor digitorum communis	distal	1.02608	0.149	14	Etienne et al. (2021)	0.00630367
Ceratotherium simum	mammal	2160	Extensor digitorum lateralis	distal	0.56074	0.1	0	Etienne et al. (2021)	0.00529
Ceratotherium simum	mammal	2160	Flexor carpi radialis	distal	0.48124	0.239	0	Etienne et al. (2021)	0.00189958
Ceratotherium simum	mammal	2160	Flexor carpi ulnaris	distal	0.19928	0.02	31	Etienne et al. (2021)	0.00805737
Ceratotherium simum	mammal	2160	Flexor digitorum superficialis (Forelimb)	distal	0.42612	0.039	29	Etienne et al. (2021)	0.00901531
Ceratotherium simum	mammal	2160	Flexor digitorum profundus - ulnar	distal	0.90524	0.045	40	Etienne et al. (2021)	0.0145378
Ceratotherium simum	mammal	2160	Flexor digitorum profundus - humeral	distal	0.29044	0.326	0	Etienne et al. (2021)	0.000840491
Rhinoceros unicornis	mammal	2065	Brachiocephalicus	proximal	1.7967	0.688	0	Etienne et al. (2021)	0.00246366
Rhinoceros unicornis	mammal	2065	Pectoralis descendens	proximal	2.2525	0.552	0	Etienne et al. (2021)	0.00384964
Rhinoceros unicornis	mammal	2065	Pectoralis transversus	proximal	4.30466	0.226	0	Etienne et al. (2021)	0.017969
Rhinoceros unicornis	mammal	2065	Pectoralis ascendens + subclavius	proximal	5.47596	0.307	9	Etienne et al. (2021)	0.0166202
Rhinoceros unicornis	mammal	2065	Latissimus dorsi	proximal	8.07296	0.302	10	Etienne et al. (2021)	0.0248354
Rhinoceros unicornis	mammal	2065	Supraspinatus	proximal	4.63644	0.072	33	Etienne et al. (2021)	0.0509492
Rhinoceros unicornis	mammal	2065	Infraspinatus	proximal	3.77148	0.067	40	Etienne et al. (2021)	0.0406804
Rhinoceros unicornis	mammal	2065	Subscapularis	proximal	2.4062	0.071	27	Etienne et al. (2021)	0.0284871
Rhinoceros unicornis	mammal	2065	Deltoideus acromialis	proximal	1.04834	0.103	26	Etienne et al. (2021)	0.00863017
Rhinoceros unicornis	mammal	2065	Deltoideus scapularis	proximal	1.81472	0.164	28	Etienne et al. (2021)	0.00921711
Rhinoceros unicornis	mammal	2065	Teres major	proximal	2.31716	0.175	28	Etienne et al. (2021)	0.0110293
Rhinoceros unicornis	mammal	2065	Coracobrachialis	proximal	0.61692	0.102	14	Etienne et al. (2021)	0.00553639
Rhinoceros unicornis	mammal	2065	Biceps brachi	proximal	1.83274	0.024	41	Etienne et al. (2021)	0.0543705
Rhinoceros unicornis	mammal	2065	Triceps caput longum	proximal	14.0959	0.38	24	Etienne et al. (2021)	0.0319693
Rhinoceros unicornis	mammal	2065	Triceps caput laterale	proximal	3.20544	0.271	0	Etienne et al. (2021)	0.0111587
Rhinoceros unicornis	mammal	2065	Triceps caput mediale	proximal	0.11872	0.191	9	Etienne et al. (2021)	0.000579168
Rhinoceros unicornis	mammal	2065	Tensor fasciae antebrachiae	proximal	0.4346	0.276	11	Etienne et al. (2021)	0.00145821
Rhinoceros unicornis	mammal	2065	Brachioradialis	distal	1.9663	0.358	0	Etienne et al. (2021)	0.00518156
Rhinoceros unicornis	mammal	2065	Ulnaris lateralis	distal	2.08184	0.057	22	Etienne et al. (2021)	0.0319472
Rhinoceros unicornis	mammal	2065	Extensor carpi obliquus	distal	0.23002	0.056	26	Etienne et al. (2021)	0.00348283
Rhinoceros unicornis	mammal	2065	Extensor digitorum communis	distal	0.93068	0.073	29	Etienne et al. (2021)	0.0105194
Rhinoceros unicornis	mammal	2065	Extensor digitorum lateralis	distal	0.63176	0.058	32	Etienne et al. (2021)	0.00871443
Rhinoceros unicornis	mammal	2065	Flexor carpi radialis	distal	0.6307	0.22	0	Etienne et al. (2021)	0.00270455
Rhinoceros unicornis	mammal	2065	Flexor digitorum superficialis	distal	0.60632	0.045	35	Etienne et al. (2021)	0.0104123
Rhinoceros unicornis	mammal	2065	Flexor digitorum profundus - ulnar	distal	0.50244	0.033	31	Etienne et al. (2021)	0.012312
Rhinoceros unicornis	mammal	2065	Flexor digitorum profundus - humeral	distal	1.6271	0.068	38	Etienne et al. (2021)	0.0177882
Dasypus novemcinctus	mammal	3.6	LAT	proximal	0.014098	0.0996	0	Olson et al. (2015)	0.000133534	Mean across sample in study
Dasypus novemcinctus	mammal	3.6	PS	proximal	0.014946	0.0767	24	Olson et al. (2015)	0.00016794
Dasypus novemcinctus	mammal	3.6	DA	proximal	0.0016324	0.0245	0	Olson et al. (2015)	6.28571e-05
Dasypus novemcinctus	mammal	3.6	DS	proximal	0.005724	0.0627	0	Olson et al. (2015)	8.61244e-05
Dasypus novemcinctus	mammal	3.6	DC	proximal	0.0004346	0.0194	0	Olson et al. (2015)	2.1134e-05
Dasypus novemcinctus	mammal	3.6	SSP	proximal	0.005565	0.0221	21	Olson et al. (2015)	0.000221778
Dasypus novemcinctus	mammal	3.6	ISP	proximal	0.003233	0.015	19	Olson et al. (2015)	0.000192255
Dasypus novemcinctus	mammal	3.6	TMJ	proximal	0.0026712	0.0199	18	Olson et al. (2015)	0.000120435
Dasypus novemcinctus	mammal	3.6	SUB	proximal	0.0040492	0.0189	34	Olson et al. (2015)	0.000167562
Dasypus novemcinctus	mammal	3.6	CCB	proximal	0.000477	0.0079	18	Olson et al. (2015)	5.41741e-05
Dasypus novemcinctus	mammal	3.6	BB	proximal	0.001643	0.0131	17	Olson et al. (2015)	0.000113151
Dasypus novemcinctus	mammal	3.6	BCH	proximal	0.0015688	0.0367	0	Olson et al. (2015)	4.0327e-05
Dasypus novemcinctus	mammal	3.6	TBA	proximal	0.01166	0.038	24	Olson et al. (2015)	0.000264447
Dasypus novemcinctus	mammal	3.6	TBLO	proximal	0.003869	0.0232	18	Olson et al. (2015)	0.000149627
Dasypus novemcinctus	mammal	3.6	TBM	proximal	0.0034344	0.0232	21	Olson et al. (2015)	0.000130379
Dasypus novemcinctus	mammal	3.6	TBL	proximal	0.0033072	0.0438	0	Olson et al. (2015)	7.12329e-05
Dasypus novemcinctus	mammal	3.6	TFA	proximal	0.0051092	0.0717	0	Olson et al. (2015)	6.72245e-05
Dasypus novemcinctus	mammal	3.6	ANC	distal	0.0003922	0.0155	0	Olson et al. (2015)	2.3871e-05
Dasypus novemcinctus	mammal	3.6	PT	distal	0.000636	0.0115	21	Olson et al. (2015)	4.87085e-05
Dasypus novemcinctus	mammal	3.6	FCU	distal	0.0005618	0.0097	19	Olson et al. (2015)	5.16624e-05
Dasypus novemcinctus	mammal	3.6	FCR	distal	0.000689	0.0095	19	Olson et al. (2015)	6.46934e-05
Dasypus novemcinctus	mammal	3.6	FDS deep	distal	0.0005088	0.0071	19	Olson et al. (2015)	6.39224e-05
Dasypus novemcinctus	mammal	3.6	FDS superficial	distal	0.0009328	0.0089	19	Olson et al. (2015)	9.34895e-05
Dasypus novemcinctus	mammal	3.6	FDPHM/FDPU	distal	0.0060632	0.0149	21	Olson et al. (2015)	0.000358395
Dasypus novemcinctus	mammal	3.6	FDPR	distal	0.0008586	0.0122	17	Olson et al. (2015)	6.34924e-05
Dasypus novemcinctus	mammal	3.6	FDPHP	distal	0.0003604	0.0225	0	Olson et al. (2015)	1.51111e-05
Dasypus novemcinctus	mammal	3.6	ECR	distal	0.00212	0.0184	14	Olson et al. (2015)	0.000105467
Dasypus novemcinctus	mammal	3.6	ECU	distal	0.000477	0.0091	18	Olson et al. (2015)	4.70303e-05
Dasypus novemcinctus	mammal	3.6	ED2	distal	0.0008374	0.0099	18	Olson et al. (2015)	7.58924e-05
Dasypus novemcinctus	mammal	3.6	EDC	distal	0.0005512	0.0129	19	Olson et al. (2015)	3.81139e-05
Dasypus novemcinctus	mammal	3.6	AD1L	distal	0.0006678	0.0081	26	Olson et al. (2015)	6.99062e-05
Dasypus novemcinctus	mammal	3.6	AD5L	distal	0.0004558	0.0093	16	Olson et al. (2015)	4.44454e-05
Didelphis virginiana ('SEP 102')	mammal	1.759	latissimus dorsi	proximal	0.008725	0.098272 ± 0.01939348	0	This study	8.37587e-05
Didelphis virginiana ('SEP 102')	mammal	1.759	pectoralis	proximal	0.008154	0.068016 ± 0.04599606	0	This study	0.000113098
Didelphis virginiana ('SEP 102')	mammal	1.759	deltoideus spinalis	proximal	0.0007576	0.03028166667 ± 0.0057577	10.66667 ± 4.16333	This study	2.31945e-05
Didelphis virginiana ('SEP 102')	mammal	1.759	deltoideus clavicularis	proximal	0.0009803	0.02611571429 ± 0.01216111	19.8 ± 8.25833	This study	3.33185e-05
Didelphis virginiana ('SEP 102')	mammal	1.759	deltoideus acromialis	proximal	0.000613	0.024832 ± 0.00642176	0	This study	2.32886e-05
Didelphis virginiana ('SEP 102')	mammal	1.759	supraspinatus	proximal	0.0028051	0.025864 ± 0.00684801	16.75 ± 12.02082	This study	9.79756e-05
Didelphis virginiana ('SEP 102')	mammal	1.759	infraspinatus	proximal	0.0023018	0.039925 ± 0.00837871	13.2 ± 14.1845	This study	5.29527e-05
Didelphis virginiana ('SEP 102')	mammal	1.759	teres minor	proximal	6.06e-05	0.01239 ± 0.00477033	0	This study	4.61419e-06
Didelphis virginiana ('SEP 102')	mammal	1.759	subscapularis	proximal	0.0031861	0.01452222222 ± 0.00361848	30 ± 0	This study	0.000179247
Didelphis virginiana ('SEP 102')	mammal	1.759	teres major	proximal	0.0015564	0.054345 ± 0.00602181	0	This study	2.70182e-05
Didelphis virginiana ('SEP 102')	mammal	1.759	coracobrachialis brevis	proximal	9.18e-05	0.0107025 ± 0.00098932	0	This study	8.09192e-06
Didelphis virginiana ('SEP 102')	mammal	1.759	biceps brachii	proximal	0.0017228	0.02163111111 ± 0.00515197	13.6 ± 7.09225	This study	7.30296e-05
Didelphis virginiana ('SEP 102')	mammal	1.759	brachialis	proximal	0.0009846	0.0312125 ± 0.00586508	0	This study	2.97595e-05
Didelphis virginiana ('SEP 102')	mammal	1.759	triceps humeralis medialis	proximal	0.0018723	0.02819125 ± 0.00736478	0	This study	6.26549e-05
Didelphis virginiana ('SEP 102')	mammal	1.759	triceps scapularis	proximal	0.0041205	0.024477 ± 0.00314458	25 ± 10.88118	This study	0.000143933
Didelphis virginiana ('SEP 102')	mammal	1.759	triceps humeralis lateralis	proximal	0.0021461	0.03266 ± 0.00591653	0	This study	6.19909e-05
Didelphis virginiana ('SEP 102')	mammal	1.759	dorsoepitrochlearis	proximal	0.0005433	0.04065 ± 0.00436734	0	This study	1.26088e-05
Didelphis virginiana ('SEP 102')	mammal	1.759	anconaeus	distal	0.0002295	0.013245 ± 0.00275065	0	This study	1.63465e-05
Didelphis virginiana ('SEP 102')	mammal	1.759	epitrochleoanconaeus	distal	0.0001709	0.008565 ± 0.00175244	0	This study	1.88239e-05
Didelphis virginiana ('SEP 102')	mammal	1.759	brachioradialis	distal	0.0006802	0.041912 ± 0.00404622	0	This study	1.53106e-05
Didelphis virginiana ('SEP 102')	mammal	1.759	supinator	distal	0.0002055	0.010134 ± 0.00289883	20 ± 0	This study	1.79767e-05
Didelphis virginiana ('SEP 102')	mammal	1.759	extensor carpi radialis longus	distal	0.0005282	0.0373025 ± 0.00329749	0	This study	1.33584e-05
Didelphis virginiana ('SEP 102')	mammal	1.759	extensor carpi radialis brevis	distal	0.0007625	0.02682833333 ± 0.00311425	6.666667 ±	This study	2.66314e-05
Didelphis virginiana ('SEP 102')	mammal	1.759	extensor digitorum communis	distal	0.000357	0.021752 ± 0.0028016	5 ± 5.7735	This study	1.54244e-05
Didelphis virginiana ('SEP 102')	mammal	1.759	extensor digitorum lateralis	distal	0.0002271	0.02415666667 ± 0.00149721	0	This study	8.86899e-06
Didelphis virginiana ('SEP 102')	mammal	1.759	extensor carpi ulnaris	distal	0.0004778	0.00856 ± 0.00324116	21.33333 ± 19.13984	This study	4.90501e-05
Didelphis virginiana ('SEP 102')	mammal	1.759	extensor digitorum profundus I	distal	0.0001707	0.03430666667 ± 0.0114684	4.666667 ± 8.0829	This study	4.6785e-06
Didelphis virginiana ('SEP 102')	mammal	1.759	abductor pollicis longus	distal	0.0004959	0.010266 ± 0.00356517	21.5 ± 3.53553	This study	4.23999e-05
Didelphis virginiana ('SEP 102')	mammal	1.759	pronator terest	distal	0.0007857	0.02248666667 ± 0.00280002	5 ± 7.07107	This study	3.28375e-05
Didelphis virginiana ('SEP 102')	mammal	1.759	flexor carpi radialis	distal	0.0004386	0.02154166667 ± 0.00718802	0	This study	1.92081e-05
Didelphis virginiana ('SEP 102')	mammal	1.759	flexor digitorum profunds (radial head)	distal	0.0011175	0.02803333333 ± 0.00548206	0	This study	3.76068e-05
Didelphis virginiana ('SEP 102')	mammal	1.759	flexor digitorum profundus (humeral head 1)	distal	0.0004771	0.02503333333 ± 0.00647503	0	This study	1.79798e-05
Didelphis virginiana ('SEP 102')	mammal	1.759	flexor digitorum profundus (humeral head 2)	distal	0.0006672	0.026188 ± 0.00631216	0	This study	2.40352e-05
Didelphis virginiana ('SEP 102')	mammal	1.759	flexor digitorum profunds (ulnar head)	distal	0.0010291	0.022344 ± 0.00346553	11.33333 ± 7.50555	This study	4.26028e-05
Didelphis virginiana ('SEP 102')	mammal	1.759	flexor carpi ulnaris	distal	0.0011505	0.0170125 ± 0.00472394	17.8 ± 10.20784	This study	6.07447e-05
Didelphis virginiana ('SEP 102')	mammal	1.759	flexor digitorum superficialis	distal	0.0001396	0.01944 ± 0.00232746	6 ± 8.48528	This study	6.73748e-06
Didelphis virginiana ('SEP 102')	mammal	1.759	flexor pollicis longus	distal	0.0001719	0.02615 ± 0.00301617	0	This study	6.20152e-06
Didelphis virginiana ('SEP 102')	mammal	1.759	palmaris longus	distal	0.000127	0.012664 ± 0.00236103	9 ± 1.41421	This study	9.3443e-06
Didelphis virginiana ('SEP 102')	mammal	1.759	pronator quadratus	distal	0.0001429	0.00414 ± 0.00076544	0	This study	3.25631e-05
Tachyglossus aculeatus	mammal	3.79	Acromiodeltoideus	proximal	0.000665	0.0246667	0	Regnault et al. (2020)	2.54334e-05	Largest individual studied, means for right and left limb
Tachyglossus aculeatus	mammal	3.79	Biceps brachii brevis	proximal	0.00229	0.0471667	12.8333	Regnault et al. (2020)	4.46589e-05
Tachyglossus aculeatus	mammal	3.79	Biceps brachii longus	proximal	0.001635	0.0423333	0	Regnault et al. (2020)	3.64359e-05
Tachyglossus aculeatus	mammal	3.79	Clavodeltoideus	proximal	0.004295	0.0406667	7.66667	Regnault et al. (2020)	9.87459e-05
Tachyglossus aculeatus	mammal	3.79	Coracobrachialis brevis	proximal	0.00166	0.025	0	Regnault et al. (2020)	6.26415e-05
Tachyglossus aculeatus	mammal	3.79	Coracobrachialis longus	proximal	0.004945	0.0305	17.1667	Regnault et al. (2020)	0.00014614
Tachyglossus aculeatus	mammal	3.79	Infraspinatus	proximal	0.00226	0.03	16	Regnault et al. (2020)	6.83161e-05
Tachyglossus aculeatus	mammal	3.79	Latissimus dorsi	proximal	0.01717	0.0798333	11.6667	Regnault et al. (2020)	0.000198707
Tachyglossus aculeatus	mammal	3.79	Pectoralis	proximal	0.005815	0.0393333	0	Regnault et al. (2020)	0.000139471
Tachyglossus aculeatus	mammal	3.79	Spinodeltoideus	proximal	0.0017	0.0328333	14.6667	Regnault et al. (2020)	4.72543e-05
Tachyglossus aculeatus	mammal	3.79	Subcoracoideus	proximal	0.000995	0.0245	11.8333	Regnault et al. (2020)	3.74992e-05
Tachyglossus aculeatus	mammal	3.79	Subscapularis	proximal	0.007645	0.031	18.8333	Regnault et al. (2020)	0.000220198
Tachyglossus aculeatus	mammal	3.79	Supracoracoideus	proximal	0.001095	0.0276667	0	Regnault et al. (2020)	3.7338e-05
Tachyglossus aculeatus	mammal	3.79	Supraspinatus	proximal	0.00195	0.0258333	24.3333	Regnault et al. (2020)	6.48851e-05
Tachyglossus aculeatus	mammal	3.79	Teres major	proximal	0.00224	0.0361667	22.1667	Regnault et al. (2020)	5.41112e-05
Tachyglossus aculeatus	mammal	3.79	Teres minor	proximal	0.00049	0.0251667	0	Regnault et al. (2020)	1.83681e-05
Tachyglossus aculeatus	mammal	3.79	Triceps brachii accessorius	proximal	0.00556	0.0278333	27.1667	Regnault et al. (2020)	0.000167664
Tachyglossus aculeatus	mammal	3.79	Triceps brachii lateralis	proximal	0.00069	0.0261667	17.3333	Regnault et al. (2020)	2.37471e-05
Tachyglossus aculeatus	mammal	3.79	Triceps brachii longus profondus	proximal	0.00391	0.0286667	13.5	Regnault et al. (2020)	0.00012512
Tachyglossus aculeatus	mammal	3.79	Triceps brachii longus superficialis	proximal	0.00231	0.037	14.1667	Regnault et al. (2020)	5.71073e-05
Tachyglossus aculeatus	mammal	3.79	Triceps brachii medialis	proximal	0.00136	0.021	0	Regnault et al. (2020)	6.10961e-05
Taxidea taxus	mammal	7.6	supraspinatus	proximal	0.0139	0.045	6	Moore et al. (2012)	0.000289808	Mean across sample in study
Taxidea taxus	mammal	7.6	infraspinatus	proximal	0.0109	0.029	14	Moore et al. (2012)	0.000344054
Taxidea taxus	mammal	8.6	teres minor	proximal	0.0074	0.051	0	Moore et al. (2012)	0.000136885
Taxidea taxus	mammal	9.6	teres major	proximal	0.0049	0.057	0	Moore et al. (2012)	8.1099e-05
Taxidea taxus	mammal	10.6	subscapularis	proximal	0.0161	0.011	21	Moore et al. (2012)	0.00128908
Taxidea taxus	mammal	11.6	epitrochlearis	proximal	0.0014	0.045	0	Moore et al. (2012)	2.93501e-05
Taxidea taxus	mammal	12.6	triceps brachii - long head	proximal	0.0179	0.093	0	Moore et al. (2012)	0.000181578
Taxidea taxus	mammal	13.6	triceps brachii - medial head	proximal	0.0248	0.042	11	Moore et al. (2012)	0.000546818
Taxidea taxus	mammal	14.6	triceps brachii - lateral head	proximal	0.0235	0.054	5	Moore et al. (2012)	0.00040899
Taxidea taxus	mammal	16.6	brachialis	proximal	0.0054	0.058	0	Moore et al. (2012)	8.78334e-05
Taxidea taxus	mammal	17.6	biceps brachii	proximal	0.0067	0.052	0	Moore et al. (2012)	0.000121553
Taxidea taxus	mammal	15.6	anconaeus	distal	0.0031	0.029	0	Moore et al. (2012)	0.000100846
Taxidea taxus	mammal	18.6	brachioradialis	distal	0.0048	0.078	0	Moore et al. (2012)	5.80552e-05
Taxidea taxus	mammal	19.6	flexor carpi ulnaris	distal	0.002	0.019	13	Moore et al. (2012)	9.67597e-05
Taxidea taxus	mammal	20.6	flexor carpi radialis	distal	0.0019	0.019	13	Moore et al. (2012)	9.19217e-05
Taxidea taxus	mammal	21.6	pronator teres	distal	0.0055	0.033	11	Moore et al. (2012)	0.000154344
Taxidea taxus	mammal	22.6	palmaris longus - A	distal	0.0008	0.026	3	Moore et al. (2012)	2.89878e-05
Taxidea taxus	mammal	23.6	palmaris longus - B	distal	0.0021	0.019	14	Moore et al. (2012)	0.000101173
Taxidea taxus	mammal	24.6	flexor digitorum superficialis	distal	0.0084	0.021	19	Moore et al. (2012)	0.000356799
Taxidea taxus	mammal	25.6	flexor digitorum profundus - ulnar head	distal	0.0075	0.028	21	Moore et al. (2012)	0.000235911
Taxidea taxus	mammal	26.6	flexor digitorum profundus - radial head	distal	0.0067	0.037	0	Moore et al. (2012)	0.000170831
Taxidea taxus	mammal	27.6	flexor digitorum profundus - humeral A	distal	0.0078	0.025	16	Moore et al. (2012)	0.000282937
Taxidea taxus	mammal	28.6	flexor digitorum profundus - humeral B	distal	0.0067	0.025	17	Moore et al. (2012)	0.000241783
Taxidea taxus	mammal	29.6	flexor digitorum profundus - humeral C	distal	0.0017	0.038	0	Moore et al. (2012)	4.22046e-05
Taxidea taxus	mammal	30.6	pronator quadratus	distal	0.0007	0.016	0	Moore et al. (2012)	4.12736e-05
Taxidea taxus	mammal	31.6	extensor carpi radialis	distal	0.0044	0.056	1	Moore et al. (2012)	7.41127e-05
Taxidea taxus	mammal	32.6	extensor digitorum communis	distal	0.0057	0.034	5	Moore et al. (2012)	0.000157556
Taxidea taxus	mammal	33.6	extensor digitorum lateralis - A	distal	0.0039	0.025	9	Moore et al. (2012)	0.000145358
Taxidea taxus	mammal	34.6	extensor digitorum lateralis - B	distal	0.0016	0.042	0	Moore et al. (2012)	3.59389e-05
Taxidea taxus	mammal	35.6	extensor carpi ulnaris	distal	0.003	0.024	11	Moore et al. (2012)	0.000115758
Taxidea taxus	mammal	36.6	extensor indicis	distal	0.0022	0.026	6	Moore et al. (2012)	7.93885e-05
Taxidea taxus	mammal	37.6	extensor pollicis brevis	distal	0.0026	0.015	16	Moore et al. (2012)	0.000157187
Taxidea taxus	mammal	38.6	supinator	distal	0.0015	0.37	0	Moore et al. (2012)	3.82458e-06
Marmota monax	mammal	4.7	LAT	proximal	0.0182	0.137	0	Rupert et al. (2015)	0.000125327	Mean across sample in study
Marmota monax	mammal	4.7	PS	proximal	0.0167	0.059	0	Rupert et al. (2015)	0.000267029
Marmota monax	mammal	4.7	PP	proximal	0.0059	0.103	0	Rupert et al. (2015)	5.40392e-05
Marmota monax	mammal	4.7	DS	proximal	0.0023	0.021	27	Rupert et al. (2015)	9.20627e-05
Marmota monax	mammal	4.7	DA	proximal	0.0016	0.023	0	Rupert et al. (2015)	6.56276e-05
Marmota monax	mammal	4.7	DC	proximal	0.0021	0.034	0	Rupert et al. (2015)	5.82686e-05
Marmota monax	mammal	4.7	TMJ	proximal	0.0038	0.029	26	Rupert et al. (2015)	0.000111107
Marmota monax	mammal	4.7	TMN	proximal	0.0015	0.019	26	Rupert et al. (2015)	6.6941e-05
Marmota monax	mammal	4.7	ISP	proximal	0.0039	0.014	30	Rupert et al. (2015)	0.000227594
Marmota monax	mammal	4.7	SSP	proximal	0.0077	0.023	29	Rupert et al. (2015)	0.000276233
Marmota monax	mammal	4.7	SUB	proximal	0.0075	0.015	30	Rupert et al. (2015)	0.000408503
Marmota monax	mammal	4.7	CCB	proximal	0.0013	0.015	28	Rupert et al. (2015)	7.21907e-05
Marmota monax	mammal	4.7	CB	proximal	0.0034	0.054	0	Rupert et al. (2015)	5.9399e-05
Marmota monax	mammal	4.7	BB	proximal	0.0029	0.022	25	Rupert et al. (2015)	0.000112706
Marmota monax	mammal	4.7	BCH	proximal	0.0016	0.019	25	Rupert et al. (2015)	7.20006e-05
Marmota monax	mammal	4.7	TBLO	proximal	0.0136	0.023	30	Rupert et al. (2015)	0.000483099
Marmota monax	mammal	4.7	TBLA	proximal	0.0083	0.044	0	Rupert et al. (2015)	0.000177959
Marmota monax	mammal	4.7	TBMA	proximal	0.0041	0.04	0	Rupert et al. (2015)	9.66981e-05
Marmota monax	mammal	4.7	TFA	proximal	0.003	0.063	0	Rupert et al. (2015)	4.49236e-05
Marmota monax	mammal	4.7	ANC	distal	0.001	0.021	0	Rupert et al. (2015)	4.49236e-05
Marmota monax	mammal	4.7	BCR	distal	0.0024	0.06	0	Rupert et al. (2015)	3.77358e-05
Marmota monax	mammal	4.7	PT	distal	0.0015	0.014	29	Rupert et al. (2015)	8.8405e-05
Marmota monax	mammal	4.7	FCR	distal	0.001	0.015	24	Rupert et al. (2015)	5.74557e-05
Marmota monax	mammal	4.7	FCU	distal	0.001	0.018	25	Rupert et al. (2015)	4.75004e-05
Marmota monax	mammal	4.7	FDSE	distal	0.0028	0.016	32	Rupert et al. (2015)	0.000140008
Marmota monax	mammal	4.7	FDSC	distal	0.003	0.012	29	Rupert et al. (2015)	0.000206278
Marmota monax	mammal	4.7	FDPHM	distal	0.0017	0.017	24	Rupert et al. (2015)	8.61835e-05
Marmota monax	mammal	4.7	FDPHP	distal	0.0004	0.029	0	Rupert et al. (2015)	1.30124e-05
Marmota monax	mammal	4.7	FDPR	distal	0.0012	0.017	25	Rupert et al. (2015)	6.03535e-05
Marmota monax	mammal	4.7	FDPU	distal	0.0016	0.017	24	Rupert et al. (2015)	8.11139e-05
Marmota monax	mammal	4.7	ECRL	distal	0.0014	0.033	23	Rupert et al. (2015)	3.68412e-05
Marmota monax	mammal	4.7	ECRB	distal	0.0014	0.042	0	Rupert et al. (2015)	3.14465e-05
Marmota monax	mammal	4.7	ECU	distal	0.0013	0.013	25	Rupert et al. (2015)	8.55007e-05
Marmota monax	mammal	4.7	EDC	distal	0.0012	0.014	29	Rupert et al. (2015)	7.0724e-05
Marmota monax	mammal	4.7	EDL	distal	0.0007	0.013	24	Rupert et al. (2015)	4.64065e-05
Marmota monax	mammal	4.7	ED2	distal	0.0003	0.014	21	Rupert et al. (2015)	1.88729e-05
Marmota monax	mammal	4.7	ADL	distal	0.0009	0.012	22	Rupert et al. (2015)	6.56026e-05
Marmota monax	mammal	4.7	PQ	distal	0.0001	0.008	0	Rupert et al. (2015)	1.17925e-05
Marmota monax	mammal	4.7	SUP	distal	0.0005	0.008	28	Rupert et al. (2015)	5.20606e-05

## Sheet: Collated data - hindlimb
			Total muscle mass (kg)					Mean PCSA (m2)					Median PCSA (m2)					Total PCSA (m2)					Characteristic fascicle length (m)
Species	Body mass (kg)	Study	Overall	Overall (no CFL)	Proximal	Proximal (no CFL)	Distal	Overall	Overall (no CFL)	Proximal	Proximal (no CFL)	Distal	Overall	Overall (no CFL)	Proximal	Proximal (no CFL)	Distal	Overall	Overall (no CFL)	Proximal	Proximal (no CFL)	Distal	Overall	Overall (no CFL)	Proximal	Proximal (no CFL)	Distal
Alligator mississippiensis	57.7	Allen et al. (2015)	2.52102	1.61074	2.21028	1.3	0.31074	0.000633884	0.000581218	0.00060053	0.000524529	0.00071727	0.000371503	0.00035614	0.000340778	0.000339287	0.000532457	0.0221859	0.0197614	0.0150133	0.0125887	0.0071727	0.107199	0.0768957	0.138889	0.0974219	0.0408704
Crocodylus johnstoni	20.19	Allen et al. (2015)	0.813	0.4967	0.7317	0.4154	0.0813	0.00066724	0.000602747	0.000796041	0.000710043	0.000345236	0.000235849	0.000231949	0.000271641	0.000262416	0.000131552	0.0233534	0.0204934	0.019901	0.017041	0.00345236	0.0328424	0.0228652	0.0346858	0.0229967	0.0222161
Crocodylus moreletii	27.7	Allen et al. (2015)	0.987518	0.657988	0.875321	0.545791	0.112197	0.000340056	0.000303717	0.000381857	0.000332118	0.000235555	0.00017005	0.000167719	0.000176459	0.000173254	0.000153499	0.011902	0.0103264	0.00954642	0.00797082	0.00235555	0.0782745	0.0601124	0.086501	0.0645977	0.0449348
Crocodylus niloticus	278	Allen et al. (2015)	6.5729	4.2249	5.6352	3.2872	0.9377	0.00124135	0.00102798	0.00133258	0.00103411	0.00101328	0.000790854	0.000759352	0.000921079	0.000855966	0.000650482	0.0434472	0.0349514	0.0333144	0.0248186	0.0101328	0.142721	0.114037	0.159577	0.124952	0.087303
Melanosuchus niger	90	Allen et al. (2015)	2.75633	1.82233	2.44082	1.50682	0.31551	0.000715115	0.000632558	0.000725487	0.000607499	0.000690193	0.00043086	0.000406211	0.000540682	0.00045551	0.000366349	0.0243139	0.0208744	0.017412	0.0139725	0.00690193	0.106948	0.0823583	0.132246	0.101738	0.0431257
Osteolaemus tetraspis	10.2	Allen et al. (2015)	0.48118	0.29763	0.43006	0.24651	0.05112	0.000549762	0.000180118	0.000688932	0.000171068	0.000201836	0.000129392	0.000127501	0.000125611	0.000121566	0.000132896	0.0192417	0.006124	0.0172233	0.00410563	0.00201836	0.0235917	0.0458496	0.0235563	0.0566433	0.0238938
Dromaius novaehollandiae	42	Lamas et al. (2014)	6.7197		3.9097		2.81	0.00206024		0.00178066		0.00243967	0.00149346		0.00138502		0.0016656	0.0679879		0.0338326		0.0341553	0.0932422		0.109019		0.0776143
Eudromia elegans	0.545	Bishop et al. (2021)	0.0384422		0.0265246		0.0119176	3.34374e-05		3.67338e-05		2.9042e-05	2.4253e-05		3.11957e-05		1.55683e-05	0.00117031		0.000734677		0.000435631	0.0309886		0.0340602		0.0258086
Gallus gallus (wild junglefowl)	2.079	Paxton et al. (2010)	0.149427		0.095632		0.053795	9.943e-05		9.9568e-05		9.92515e-05	7.96959e-05		8.12878e-05		7.77618e-05	0.00387777		0.0021905		0.00168727	0.0363531		0.0411865		0.0300781
Struthio camelus	105	Smith et al. (2006)	16.943		11.322		5.621	0.0058087		0.00473338		0.00760091	0.0045996		0.00351041		0.00522377	0.185878		0.0946676		0.0912109	0.0859915		0.112828		0.0581381
Numida meleagris	1.45	Cox et al. (2019)	0.192732		0.144111		0.0486201	0.000123		0.000141		9.72e-05	0.000100022		0.000113785		8.70594e-05	0.00419		0.002829		0.001361	0.0433943		0.0480573		0.0337017
Varanus komodoensis	37.3	Dick and Clemente (2016)	1.97575	1.55151	1.70371	1.27948	0.272035	0.000757201	0.000622893	0.000857645	0.000672951	0.00050609	0.000553441	0.000536406	0.000612805	0.000612242	0.000401013	0.0159012	0.0124579	0.0128647	0.00942131	0.00303654	0.117218	0.117491	0.124937	0.12812	0.0845161
Varanus panoptes	1.6	Dick and Clemente (2016)	0.089213	0.0654874	0.0768125	0.0530869	0.0124005	8.71678e-05	7.05334e-05	0.000103384	8.07793e-05	4.66263e-05	6.7002e-05	6.34465e-05	7.01332e-05	7.0129e-05	4.24913e-05	0.00183052	0.00141067	0.00155077	0.00113091	0.000279758	0.0459776	0.0437953	0.0467282	0.0442847	0.0418168
Varanus tristis	0.173	Dick and Clemente (2016)	0.0114601	0.00683074	0.00990905	0.00527965	0.00155109	2.37723e-05	1.77381e-05	2.84244e-05	2.01364e-05	1.21421e-05	1.10556e-05	1.0944e-05	1.16187e-05	1.12255e-05	9.85674e-06	0.000499219	0.000354761	0.000426367	0.000281909	7.28524e-05	0.0216567	0.0181646	0.0219252	0.0176681	0.0200857
Varanus varius	2.936	Dick and Clemente (2016)	0.146134	0.115262	0.124316	0.0934437	0.0218179	0.000134733	0.000114026	0.000151737	0.00012485	8.37208e-05	9.72543e-05	8.81003e-05	0.000106894	0.000106651	7.76929e-05	0.00269465	0.0021665	0.00227605	0.0017479	0.000418604	0.0511615	0.0501903	0.0515277	0.0504345	0.0491704
Salvator merianae	1.359	This study	0.0772694	0.0627317	0.0593267	0.044789	0.0179427	7.95183e-05	6.85062e-05	9.15846e-05	7.40179e-05	6.00266e-05	5.4192e-05	4.73794e-05	6.06941e-05	6.2537e-05	4.09028e-05	0.00270362	0.0022607	0.00192328	0.00148036	0.000780345	0.0269622	0.0261781	0.0291006	0.0285429	0.0216918
Basiliscus vittatus	0.0511	Bergmann and Hare-Drubka (2015)	0.00262651	0.00204864	0.00215992	0.00158205	0.000466589	9.20387e-06	8.88633e-06	9.12648e-06	8.61726e-06	9.3476e-06	5.8092e-06	5.73537e-06	5.46312e-06	5.20113e-06	6.6383e-06	0.000184077	0.00016884	0.000118644	0.000103407	6.54332e-05	0.0134609	0.0114468	0.0171746	0.0144333	0.00672714
Canis familiaris	27	Ellis et al. (2018)	1.64183		1.42613		0.2157	0.000969103		0.000823095		0.00135238	0.000666		0.000714		0.0010505	0.028104		0.017285		0.010819	0.0551131		0.0778368		0.0188086
Mus musculus	0.02345	Charles et al. (2016)	0.00099989		0.00076414		0.00023575	3.77356e-06		4.01721e-06		3.39996e-06	2.01195e-06		2.235e-06		1.50463e-06	0.000143395		9.23957e-05		5.09994e-05	0.00657827		0.00780217		0.00436095
Equus caballus	510	Payne et al. (2005)	48.253		44.223		4.03	0.00968516		0.00935996		0.010306	0.00533299		0.00815945		0.00516585	0.309925		0.196559		0.113366	0.14688		0.212251		0.0335364
Felis nigripes	1.1	Cuff et al. (2016)	0.108521		0.085485		0.023036	8.72896e-05		9.48167e-05		7.33932e-05	4.29408e-05		4.42785e-05		4.29408e-05	0.00322971		0.0022756		0.000954112	0.0316989		0.0354395		0.0227773
Felis silvestris	2.66	Cuff et al. (2016)	0.118829		0.096334		0.022495	7.85928e-05		8.30564e-05		7.06957e-05	4.82255e-05		4.60505e-05		5.52721e-05	0.00282934		0.0019103		0.000919044	0.0396215		0.0475744		0.0230911
Leopardus pardalis	9.6	Cuff et al. (2016)	0.557541		0.44		0.117541	0.000276037		0.000266481		0.000292944	0.000187523		0.000171961		0.000198182	0.00993734		0.00612907		0.00380827	0.0529299		0.0677255		0.0291176
Caracal caracal	6.6	Cuff et al. (2016)	0.57047		0.46229		0.10818	0.000310238		0.000326951		0.000278203	0.00021459		0.000227185		0.000139816	0.0108583		0.00751988		0.00333844	0.0495638		0.057996		0.0305701
Panthera uncia	36	Cuff et al. (2016)	1.6453		1.3103		0.335	0.000356526		0.000307059		0.000451656	0.00025299		0.00025111		0.000335299	0.013548		0.00767647		0.00587152	0.114568		0.161029		0.0538255
Panthera onca	44	Cuff et al. (2016)	3.11976		2.41993		0.699828	0.00104514		0.000962955		0.00119055	0.000689643		0.000680085		0.000793827	0.0376251		0.022148		0.0154771	0.0782236		0.103077		0.0426574
Panthera tigris	86	Cuff et al. (2016)	6.0298		5.1667		0.8631	0.00123937		0.00134745		0.00104815	0.000716777		0.000718146		0.000715409	0.0446174		0.0309914		0.0136259	0.127495		0.157277		0.059757
Panthera leo	133	Cuff et al. (2016)	8.21795		7.09988		1.11807	0.00188607		0.00185181		0.00194142	0.0013195		0.001368		0.000823	0.0641265		0.038888		0.0252385	0.120898		0.172238		0.0417926
Lepus europaeus	3.454	Williams et al. (2007)	0.29238		0.25318		0.0392	0.000240751		0.000275276		0.000193896	0.000180476		0.000267689		9.28227e-05	0.00794478		0.00523024		0.00271454	0.0347184		0.045667		0.0136233
Homo sapiens	75.337	Rajagopal et al. (2016)	7.51458		5.88461		1.62997	0.0025789		0.00268006		0.00241875	0.00146423		0.00142267		0.00163258	0.079946		0.0509211		0.0290249	0.0886751		0.109022		0.0529787
Pan troglodytes	54.7	Carlson (2006)	2.0875		1.7196		0.3679	0.00081823		0.000887959		0.000667151	0.000512177		0.000584645		0.000477863	0.0310927		0.0230869		0.00800581	0.0633376		0.0702676		0.0433529
Rangifer tarandus	91	Wareing et al. (2011)	7.028		6.048		0.98	0.00231426		0.00220125		0.00252289	0.00153511		0.00164676		0.00105747	0.0856276		0.05283		0.0327976	0.0774305		0.108		0.0281889
Ceratotherium simum	2160	Etienne et al. (2021)	83.6372		79.6526		3.98454	0.0111916		0.0113361		0.01071	0.0101077		0.0102908		0.00636061	0.290982		0.226721		0.0642602	0.271161		0.331438		0.0584965
Rhinoceros unicornis	2065	Etienne et al. (2021)	86.2543		79.9155		6.3388	0.0143701		0.0176588		0.00809175	0.00895004		0.0146395		0.00662678	0.459843		0.370834		0.0890093	0.176956		0.203304		0.067184
Rattus norvegicus	0.323	Eng et al. (2008)	0.0217207		0.0168864		0.00483431	3.10704e-05		3.56008e-05		2.46523e-05	2.30876e-05		2.64876e-05		1.9081e-05	0.000901041		0.000605213		0.000295828	0.0227418		0.0263223		0.0154167
Didelphis virginiana	1.759	This study	0.0580059		0.0463914		0.0116145	4.07411e-05		4.74467e-05		2.95651e-05	3.15202e-05		3.76903e-05		1.82598e-05	0.00162964		0.00118617		0.000443476	0.0335794		0.0368965		0.0247072
Acinonyx jubatus	33.1	Hudson et al. (2011b, sample mean)	3.02921		2.6847		0.34451
Pan paniscus	64	Payne et al. (2006)	4.5153		3.4845		1.0308
Gorilla gorilla	172	Zihlman et al. (2011)	15.8454		13.2773		2.5681
Pongo pygmaeus	126	Zihlman et al. (2011)	8.3209		7.0888		1.2321
Macaca fuscata	6.8	Ogihara et al. (2009)	0.5739		0.4985		0.0754
Lepus californicus	1.86	Grand (1977, specimen X)	0.1851
Tupaia glis	0.132	Grand (1977, specimen 6564)	0.0094
Macaca mulatta	7	Grand (1977, specimen 2004)	0.619
Macaca nemestrina	14.5	Grand (1977, specimen 673)	1.4552
Macaca nigra	9.4	Grand (1977, specimen 6660)	0.8459
Mandrillus leucophaeus	25.26	Grand (1977, specimen 6600)	2.1887
Galago senegalensis	0.21	Grand (1977, specimen 1545)	0.0208
Otolemur crassicaudatus	0.8	Grand (1977, specimen 1300	0.06
Perodicticus potto	0.76	Grand (1977, specimen 707)	0.026
Nycticebus coucang	1.675	Grand (1977, specimen 705)	0.0928

## Sheet: Collated data - forelimb
			Total muscle mass (kg)			Mean PCSA (m2)			Median PCSA (m2)			Total PCSA (m2)			Characteristic fascicle length (m)
Species	Body mass (kg)	Study	Overall	Proximal	Distal	Overall	Proximal	Distal	Overall	Proximal	Distal	Overall	Proximal	Distal	Characteristic fibre length (m)	Proximal	Distal
Alligator mississippiensis	57.7	Allen et al. (2015)	1.14847	0.99994	0.14853	0.000608452	0.000702207	0.000472081	0.000423253	0.000486048	0.000283498	0.0164282	0.0112353	0.0051929	0.0659513	0.083962	0.0269835
Crocodylus johnstoni	20.19	Allen et al. (2015)	0.3584	0.3273	0.0311	0.000284991	0.000332099	0.000220752	0.000190591	0.000230608	0.000131405	0.00740976	0.00498148	0.00242828	0.0456308	0.0619843	0.0120825
Crocodylus moreletii	27.7	Allen et al. (2015)	0.53622	0.47574	0.06048	0.000277307	0.000315676	0.000221497	0.000150644	0.000221568	0.000138705	0.00748729	0.00505082	0.00243647	0.0675635	0.0888591	0.0234177
Crocodylus niloticus	278	Allen et al. (2015)	4.8678	4.3919	0.4759	0.00235328	0.00321984	0.000966784	0.000754836	0.00100055	0.000465568	0.0611853	0.0515175	0.00966798	0.075055	0.0804251	0.046438
Melanosuchus niger	90	Allen et al. (2015)	1.23171	1.11908	0.11263	0.000720181	0.000901229	0.000473299	0.000431914	0.000551535	0.000284803	0.0187247	0.0135184	0.00520628	0.0620565	0.078096	0.0204089
Osteolaemus tetraspis	10.2	Allen et al. (2015)	0.203675	0.17389	0.0297851	0.000197971	0.000226433	0.000156572	0.000172868	0.000168618	0.000172868	0.00534522	0.00362293	0.00172229	0.0359473	0.0452802	0.016315
Varanus komodoensis	40	Cieri et al. (2020)			0.30224			0.000482964			0.000463108			0.00338075			0.0843399
Varanus panoptes	4.15	Cieri et al. (2020)	0.142042	0.112548	0.0294941	0.000123824	0.00013893	8.71366e-05	0.000109093	0.000124097	7.9228e-05	0.00297177	0.00236181	0.000609956	0.0450916	0.0449559	0.0456173
Varanus spenceri	2.098	Cieri et al. (2020)	0.0584167	0.0457532	0.0126635	6.09108e-05	6.98195e-05	4.18206e-05	5.54341e-05	5.88897e-05	4.15988e-05	0.00134004	0.00104729	0.000292744	0.0411258	0.0412143	0.0408095
Salvator merianae	1.359	This study	0.0326398	0.0254116	0.0072282	4.79347e-05	6.74229e-05	2.70545e-05	3.76195e-05	4.38375e-05	2.25431e-05	0.0013901	0.00101134	0.000378762	0.0221511	0.0237043	0.0180035
Canis familiaris	31.4	Williams et al. (2008)	2.3006	2.1101	0.1905	0.00111492	0.00130256	0.000807876	0.000784038	0.00100257	0.00052082	0.0232327	0.0234461	0.00888664	0.0934189	0.0849037	0.0202233
Lepus europaeus	3.454	Williams et al. (2007)	0.13646	0.12451	0.01195	0.000160704	0.000234941	7.58627e-05	8.80809e-05	0.000159013	4.94337e-05	0.00482113	0.00375906	0.00106208	0.0267024	0.0312478	0.0106147
Scalopus aquaticus	0.1062	Rose et al. (2013)	0.00708	0.00587	0.00121	1.64468e-05	2.13843e-05	1.06863e-05	1.1086e-05	1.39584e-05	5.20717e-06	0.000427617	0.00029938	0.000128236	0.0156197	0.0184973	0.00890162
Rangifer tarandus	91	Wareing et al. (2011)	3.854	3.396	0.458	0.00164309	0.00167347	0.00160132	0.000693154	0.000859566	0.000428373	0.0624374	0.0368163	0.025621	0.0582319	0.0870204	0.0168641
Martes martes	1.55	Bohmer et al. (2018)	0.06425	0.05117	0.01308	8.08694e-05	9.10197e-05	6.62783e-05	5.05533e-05	5.05533e-05	4.8607e-05	0.00315391	0.00209345	0.00106045	0.0192185	0.0230593	0.0116362
Bradypus variegatus	3.97	Olson et al. (2017)	0.1904	0.1163	0.0741	9.3662e-05	9.62473e-05	9.09474e-05	6.32813e-05	7.75681e-05	5.68467e-05	0.00384014	0.00202119	0.00181895	0.046775	0.0542833	0.0384319
Felis nigripes	1.1	Cuff et al. (2016)	0.08285	0.071043	0.011807	0.000106385	0.000120187	8.86409e-05	6.23e-05	7.05e-05	5.89e-05	0.00340433	0.00216336	0.00124097	0.0229591	0.0309804	0.00897576
Felis silvestris	2.66	Cuff et al. (2016)	0.074746	0.062987	0.011759	6.41837e-05	8.79728e-05	3.35979e-05	3.24e-05	4.155e-05	2.04e-05	0.00205388	0.00158351	0.00047037	0.0343326	0.0375253	0.0235844
Caracal caracal	6.6	Cuff et al. (2016)	0.435133	0.370267	0.064866	0.000287203	0.000312448	0.000254745	0.000190515	0.000179075	0.000221975	0.00919049	0.00562406	0.00356643	0.0446661	0.0621097	0.0171584
Panthera uncia	36	Cuff et al. (2016)	1.671	1.4098	0.2612	0.000447732	0.000451943	0.000442318	0.00041106	0.00042538	0.00036503	0.0143274	0.00813497	0.00619245	0.110028	0.163492	0.0397928
Panthera onca	44	Cuff et al. (2016)	2.84681	2.40468	0.442134	0.0010969	0.00135426	0.000765992	0.000681604	0.000849521	0.000590039	0.0351007	0.0243768	0.0107239	0.0765134	0.0930625	0.0388952
Panthera tigris	86	Cuff et al. (2016)	5.8286	5.038	0.7906	0.0015684	0.00202953	0.000975507	0.000848085	0.00103294	0.00080231	0.0501887	0.0365315	0.0136571	0.10956	0.130102	0.0546125
Panthera leo	133	Cuff et al. (2016)	7.87153	6.471	1.40053	0.00249786	0.00302562	0.00181931	0.00129923	0.00242971	0.00086797	0.0799315	0.0544611	0.0254703	0.0929043	0.112093	0.0518742
Isoodon fusciventer	1.329	Martin et al. (2019)	0.0421023	0.0362634	0.00583895	0.000104188	0.000185673	4.01645e-05	4.95328e-05	0.000162859	2.73796e-05	0.00260471	0.00204241	0.000562304	0.015249	0.0167502	0.00979622
Ceratotherium simum	2160	Etienne et al. (2021)	63.9191	55.9139	8.00512	0.0131763	0.0165876	0.00759401	0.00813324	0.00917634	0.00630367	0.382111	0.298577	0.0835341	0.15781	0.176668	0.0904062
Rhinoceros unicornis	2065	Etienne et al. (2021)	67.4086	58.2014	9.20716	0.0162641	0.018812	0.0114514	0.0107743	0.0111587	0.0104123	0.422866	0.319803	0.103062	0.150386	0.17169	0.084279
Dasypus novemcinctus	3.6	Olson et al. (2015)	0.099534	0.083422	0.016112	0.000100887	0.000121423	7.76134e-05	7.05695e-05	0.000120435	6.34924e-05	0.00322838	0.00206418	0.0011642	0.0290858	0.0381264	0.0130562
Didelphis virginiana	1.759	This study	0.0511737	0.0406213	0.0105524	3.97247e-05	6.06197e-05	2.35787e-05	2.66319e-05	5.29527e-05	1.84018e-05	0.00154927	0.00103053	0.000518731	0.0311613	0.0371865	0.0191913
Marmota monax	4.7	Rupert et al. (2015)	0.1348	0.1094	0.0254	0.000106511	0.000151142	6.41109e-05	7.0724e-05	9.66981e-05	5.47581e-05	0.00415392	0.00287171	0.00128222	0.0306144	0.0359394	0.0186881
Tachyglossus aculeatus	3.79	Regnault et al. (2020)		0.07068			8.2616e-05			6.10961e-05			0.00173494			0.0384332
Taxidea taxus	7.6	Moore et al. (2012)			0.08146			0.000126043			0.000101009			0.00277295			0.0277138
Acinonyx jubatus	33.1	Hudson et al. (2011a, sample mean)	1.9614	1.7817	0.1797
Gorilla gorilla	172	Zihlman et al. (2011)	15.5592	12.0728	3.4864
Pongo pygmaeus	126	Zihlman et al. (2011)	9.6734	7.0847	2.5887
Macaca mulatta	6.8	Ogihara et al. (2009)	0.318	0.2447	0.0733
