# Supplementary material for: Whole-limb scaling of muscle mass and force-generating capacity in amniotes
Source: PeerJ. 2021 Nov 29;9:e12574. doi: 10.7717/peerj.12574 (PMC8638577; doi:10.7717/peerj.12574)
Supplement: Supplemental Information 3 — This contains R computer code used to perform all analyses in the study, along with necessary input data files (muscle data in .csv format, phylogenetic tree in .nwk format). The code also allows for estimation of a particular variable via the pan-amniote regression given some user-supplied input (e.g., body mass estimate for an extinct species), along with 95% prediction intervals. [file peerj-09-12574-s003.zip › Code/MiscFunctions.R]

# Miscellaneous functions to assist the executions of the main script #

#GLS confidence intervals - modified version of "gls.ci.R" in Evomap package
gls.ci.mod = function(Y,X,Sigma){
      n = length(X)
  #Standardize sigma to reduce rounding errors
      tr = sum(diag(Sigma))
      Sigma = n*Sigma/tr
  #Input
      invSigma = solve(Sigma)
  #pgls mean and variance
      X1 = rep(1,n)
      q = 2          # adjust if multivariate!!
      C1 = solve(t(X1)%*%invSigma%*%X1)
      Y_PGLSmean = c(C1%*%t(X1)%*%invSigma%*%Y)
      Y_PGLSdeviations = Y - Y_PGLSmean
      Y_PGLSvariance = (t(Y_PGLSdeviations)%*%invSigma%*%Y_PGLSdeviations)/(n-1)
      SE_Y_mean = sqrt(Y_PGLSvariance/n)
  #Regression
      XX = cbind(rep(1,n),X)
      C = solve(t(XX)%*%invSigma%*%XX)
      w = C%*%t(XX)%*%invSigma
      B = w%*%Y
      Yhat = XX%*%B
      Yresid = Y-Yhat
      Y_MSEresid = c((t(Yresid)%*%invSigma%*%Yresid)/(n-q))
      a = B[1]
      b = B[2]
  #SE of statistics
      SEa = sqrt(diag(C)*Y_MSEresid)[1]
      SEb = sqrt(diag(C)*Y_MSEresid)[2]
  #Save model
      intercept = cbind(a,SEa)
      slope = cbind(b,SEb)
      model = rbind(intercept,slope)
      colnames(model) = c("Estimate","Std.Error")
      rownames(model) = c("intercept","slope")
  #confint
      SEYhat = sqrt(diag(XX%*%C%*%t(XX))%*%((t(Yresid)%*%invSigma%*%Yresid)/(n-q)))
      CI = cbind(X,Yhat,SEYhat)
      Lower2.5 = Yhat-qt(0.975,n)*SEYhat
      Lower5 = Yhat-qt(0.95,n)*SEYhat
      Upper5 = Yhat+qt(0.95,n)*SEYhat
      Upper2.5 = Yhat+qt(0.975,n)*SEYhat
      CI = cbind(CI,Lower2.5)
      CI = cbind(CI,Lower5)
      CI = cbind(CI,Upper5)
      CI = cbind(CI,Upper2.5)
      CI = CI[order(CI[,1]),]
      colnames(CI) = c("X","Yhat","SEYhat","Lower2.5","Lower5","Upper5","Upper2.5")
      CI = as.data.frame(CI)
  #confint interpolated
      Xi = seq(min(X),max(X),length.out=100)
      Z = c(Xi)
      ZZ = cbind(rep(1,length(Z)),Z)
      SEYhat.Xi = sqrt(diag(ZZ%*%C%*%t(ZZ))%*%((t(Yresid)%*%invSigma%*%Yresid)/(n-q)))
      Yhat.Xi = a+b*Xi
      Lower2.5.Yhat.Xi = Yhat.Xi-qt(0.975,n)*SEYhat.Xi
      Lower5.Yhat.Xi = Yhat.Xi-qt(0.95,n)*SEYhat.Xi
      Upper5.Yhat.Xi = Yhat.Xi+qt(0.95,n)*SEYhat.Xi
      Upper2.5.Yhat.Xi = Yhat.Xi+qt(0.975,n)*SEYhat.Xi
      CI.plot = cbind(Xi,Yhat.Xi,SEYhat.Xi,Lower2.5.Yhat.Xi,Lower5.Yhat.Xi,Upper5.Yhat.Xi,Upper2.5.Yhat.Xi)
      colnames(CI.plot) = c("X","Yhat","SEYhat","Lower2.5","Lower5","Upper5","Upper2.5")
      CI.plot = as.data.frame(CI.plot)
  results = list(model,CI,CI.plot)
  names(results) = c("model","CI","CI.plot")
  return(results)
}

#GLS prediction intervals - modified version of "gls.pi.R" in Evomap package
gls.pi.mod = function(Y,X,Sigma,k){
      n = length(X)
  #Standardize sigma to reduce rounding errors
      tr = sum(diag(Sigma))
      Sigma = n*Sigma/tr
  #Input
      invSigma = solve(Sigma)
  #pgls mean and variance
      X1 = rep(1,n)
      q = 2          # correct if multivariate!!
      C1 = solve(t(X1)%*%invSigma%*%X1)
      Y_PGLSmean = c(C1%*%t(X1)%*%invSigma%*%Y)
      Y_PGLSdeviations = Y - Y_PGLSmean
      Y_PGLSvariance = (t(Y_PGLSdeviations)%*%invSigma%*%Y_PGLSdeviations)/(n-1)
      SE_Y_mean = sqrt(Y_PGLSvariance/n)
  #Regression
      XX = cbind(rep(1,n),X)
      C = solve(t(XX)%*%invSigma%*%XX)
      w = C%*%t(XX)%*%invSigma
      B = w%*%Y
      Yhat = XX%*%B
      Yresid=Y-Yhat
      Y_MSEresid = c((t(Yresid)%*%invSigma%*%Yresid)/(n-q))
      a = B[1]
      b = B[2]
  #SE of statistics
      SEa = sqrt(diag(C)*Y_MSEresid)[1]
      SEb = sqrt(diag(C)*Y_MSEresid)[2]
  #Save model
      intercept = cbind(a,SEa)
      slope = cbind(b,SEb)
      model = rbind(intercept,slope)
      colnames(model) = c("Estimate","Std.Error")
      rownames(model) = c("intercept","slope")
  #predint
      SEYhat = sqrt((diag(XX%*%C%*%t(XX))+c(1/k))%*%((t(Yresid)%*%invSigma%*%Yresid)/(n-q)))
      PI = cbind(X,Yhat,SEYhat)
      Lower2.5 = Yhat-qt(0.975,n)*SEYhat
      Lower5 = Yhat-qt(0.95,n)*SEYhat
      Upper5 = Yhat+qt(0.95,n)*SEYhat
      Upper2.5 = Yhat+qt(0.975,n)*SEYhat
      PI = cbind(PI,Lower2.5)
      PI = cbind(PI,Lower5)
      PI = cbind(PI,Upper5)
      PI = cbind(PI,Upper2.5)
      PI = PI[order(PI[,1]),]
      colnames(PI) = c("X","Yhat","SEYhat","Lower2.5","Lower5","Upper5","Upper2.5")
      PI = as.data.frame(PI)
  #confint interpolated
      Xi = seq(min(X),max(X),length.out=100)
      Z = c(Xi)
      ZZ = cbind(rep(1,length(Z)),Z)
      SEYhat.Xi = sqrt((diag(ZZ%*%C%*%t(ZZ))+c(1/k))%*%((t(Yresid)%*%invSigma%*%Yresid)/(n-q)))
      Yhat.Xi = a+b*Xi
      Lower2.5.Yhat.Xi = Yhat.Xi-qt(0.975,n)*SEYhat.Xi
      Lower5.Yhat.Xi = Yhat.Xi-qt(0.95,n)*SEYhat.Xi
      Upper5.Yhat.Xi = Yhat.Xi+qt(0.95,n)*SEYhat.Xi
      Upper2.5.Yhat.Xi = Yhat.Xi+qt(0.975,n)*SEYhat.Xi
      PI.plot = cbind(Xi,Yhat.Xi,SEYhat.Xi,Lower2.5.Yhat.Xi,Lower5.Yhat.Xi,Upper5.Yhat.Xi,Upper2.5.Yhat.Xi)
      colnames(PI.plot) = c("X","Yhat","SEYhat","Lower2.5","Lower5","Upper5","Upper2.5")
      PI.plot = as.data.frame(PI.plot)
  results = list(model,PI,PI.plot)
  names(results) = c("model","PI","PI.plot")
  return(results)
}

#Computation of mean percent prediction error in unscaled (anilog) terma
mean.PPE = function(Y,X,intercept,slope){
  #compute estimated values
      Y_estimated = intercept+slope*X
  #transform to antilog scale
      Y_est_antilog = 10^Y_estimated
      Y_data_antilog = 10^Y
  #compute PPE
      PPE = (Y_data_antilog-Y_est_antilog)/Y_est_antilog*100
      meanPPE = mean(abs(PPE))
  return(meanPPE)
}

#GLS prediction intervals for single value for a species, using the 
#pan-amniote regression (excluding bipeds)
gls.predict = function(Y,X,Sigma,k,Xi){
      n<-length(X)
  #Standardize sigma to reduce rounding errors
      tr = sum(diag(Sigma))
      Sigma = n*Sigma/tr
  #Input
      invSigma = solve(Sigma)
  #pgls mean and variance
      X1 = rep(1,n)
      q = 2          # correct if multivariate!!
      C1 = solve(t(X1)%*%invSigma%*%X1)
      Y_PGLSmean = c(C1%*%t(X1)%*%invSigma%*%Y)
      Y_PGLSdeviations = Y - Y_PGLSmean
      Y_PGLSvariance = (t(Y_PGLSdeviations)%*%invSigma%*%Y_PGLSdeviations)/(n-1)
      SE_Y_mean = sqrt(Y_PGLSvariance/n)
  #Regression
      XX = cbind(rep(1,n),X)
      C = solve(t(XX)%*%invSigma%*%XX)
      w = C%*%t(XX)%*%invSigma
      B = w%*%Y
      Yhat = XX%*%B
      Yresid=Y-Yhat
      Y_MSEresid = c((t(Yresid)%*%invSigma%*%Yresid)/(n-q))
      a = B[1]
      b = B[2]
  # Compute estimate and 95% prediction intervals
      Z<-c(Xi)
      ZZ = cbind(rep(1,length(Z)),Z)
      SEYhat.Xi = sqrt((diag(ZZ%*%C%*%t(ZZ))+c(1/k))%*%((t(Yresid)%*%invSigma%*%Yresid)/(n-q)))
      Yhat.Xi = a+b*Xi
      Lower2.5.Yhat.Xi = Yhat.Xi-qt(0.975,n)*SEYhat.Xi
      Upper2.5.Yhat.Xi = Yhat.Xi+qt(0.975,n)*SEYhat.Xi
      Estimate = cbind(Yhat.Xi,Lower2.5.Yhat.Xi,Upper2.5.Yhat.Xi)
      colnames(Estimate) = c("Y_est","Lower2.5","Upper2.5")
      Estimate = as.data.frame(Estimate)
  return(Estimate)
}

#pGLS comparison using ANCOVA - modified version of "gls.concova.R" in Evomap package
gls.ancova.mod<-function (form, Sigma, ReducedModel, FullModel, dataset){
  Y = c(dataset[,which(colnames(dataset)==all.vars(form)[1])])
  n  = length(Y)
  tr = sum(diag(Sigma))
  Sigma = n * Sigma/tr
  invSigma = solve(Sigma)
  df_ReducedModel = c(length(ReducedModel[1, ]))
  df_FullModel = c(length(FullModel[1, ]))
  
  C = solve(t(ReducedModel) %*% invSigma %*% ReducedModel)
  B = C %*% t(ReducedModel) %*% invSigma %*% Y
  SS_unexpl_ReducedModel = (t(Y - (ReducedModel %*% B)) %*% invSigma %*% (Y - (ReducedModel %*% B)))
  MS_unexpl_ReducedModel = SS_unexpl_ReducedModel/c(n-df_ReducedModel)
  
  C = solve(t(FullModel) %*% invSigma %*% FullModel)
  B = C %*% t(FullModel) %*% invSigma %*% Y
  SS_unexpl_FullModel = (t(Y - (FullModel %*% B)) %*% invSigma %*% (Y - (FullModel %*% B)))
  MS_unexpl_FullModel = SS_unexpl_FullModel/c(n-df_FullModel)
  
  Fs = ((SS_unexpl_ReducedModel - SS_unexpl_FullModel)/(c(n-df_ReducedModel) - c(n-df_FullModel)))/(SS_unexpl_FullModel/c(n-df_FullModel))
  P = 1 - pf(Fs, (c(n-df_ReducedModel) - c(n-df_FullModel)), c(n-df_FullModel))
  
  Output = as.data.frame(cbind(rbind(df_FullModel, df_ReducedModel),
                                rbind(round(SS_unexpl_FullModel, 4), round(SS_unexpl_ReducedModel, 4)), rbind(round(MS_unexpl_FullModel, 4), round(MS_unexpl_ReducedModel, 4)), rbind(round(Fs, 4), ""), rbind(round(P, 4), "")))
  colnames(Output) = c("df", "Sum Sq", "Mean Sum Sq", "F value", "Pr(>F)")
  rownames(Output) = c("FullModel", "ReducedModel")
  return(Output)
}

#For plotting pGLS fits and confidence intervals
plotInfo = function(data, tree, group, phyl){ 
  Xvar = "Independent"
  Yvar = "Dependent"
  dataTemp = pruneSample(na.omit(data),tree,group)$data
  treeTemp = pruneSample(dataTemp,tree,group)$tree
  data_PGLS = cbind(dataTemp,rownames(dataTemp))
  colnames(data_PGLS)[which(colnames(data_PGLS)=="rownames(dataTemp)")] = "Species"
  data_PGLS = comparative.data(treeTemp,data_PGLS,vcv=TRUE,names.col=Species,vcv.dim=3)
  pGLSTemp = pgls(Dependent~Independent,data=data_PGLS,lambda="ML",bounds=list(lambda=c(0,1)))
  lambda_opt = pGLSTemp$param[2]
  a = summary(pGLSTemp)$coefficients[1,1]
  b = summary(pGLSTemp)$coefficients[2,1]

  if(phyl == TRUE){
    treeTemp2 = rescale(treeTemp,"lambda",lambda_opt)
    pGLS_ci = gls.ci.mod(dataTemp$Dependent,dataTemp$Independent,vcv(treeTemp2))  #accounting for phylogeny
    } else {
      treeTemp2 = rescale(treeTemp,"lambda",0)
      pGLS_ci = gls.ci.mod(dataTemp$Dependent,dataTemp$Independent,vcv(treeTemp2))  #not accounting for phylogeny, by setting Pagel's lambda = 0
    }

  plotData = dataTemp
  plotLine = data.frame(x=c(min(dataTemp$Independent),max(dataTemp$Independent)),y=c((a+b*min(dataTemp$Independent)),(a+b*max(dataTemp$Independent))))
  plotCI = data.frame(x=pGLS_ci$CI.plot$X,lower=pGLS_ci$CI.plot$Lower2.5,upper=pGLS_ci$CI.plot$Upper2.5)
  
  results = list(plotData,plotLine,plotCI)
  names(results) = c("plotData","plotLine","plotCI")
  return(results)
}

#For extracting information on pGLS slopes and confidence intervals
extractSlope = function(data, tree, group){
  groupTemp = group
  dataTemp = pruneSample(na.omit(data),tree,group)$data
  treeTemp = pruneSample(dataTemp,tree,group)$tree
  data_PGLS = cbind(dataTemp,rownames(dataTemp))
  colnames(data_PGLS)[which(colnames(data_PGLS)=="rownames(dataTemp)")] = "Species"
  data_PGLS = comparative.data(treeTemp,data_PGLS,vcv=TRUE,names.col=Species,vcv.dim=3)
  pGLSTemp = pgls(Dependent~Independent,data=data_PGLS,lambda="ML",bounds=list(lambda=c(0,1)))
  GLSTemp = gls(Dependent~Independent, dataTemp, correlation = corPagel(value=0, phy=treeTemp, fixed=TRUE))  #non-phylogenetic fit
  
  results = c(summary(pGLSTemp)$coefficients[2,1:2],
              summary(pGLSTemp)$coefficients[2,1] - qt(0.975,length(treeTemp$tip.label)-2)*summary(pGLSTemp)$coefficients[2,2],  #more accurate way of computing 95% CIs
              summary(pGLSTemp)$coefficients[2,1] + qt(0.975,length(treeTemp$tip.label)-2)*summary(pGLSTemp)$coefficients[2,2],
              pGLSTemp$param[2],
              summary(GLSTemp)$tTable[2,1:2],
              summary(GLSTemp)$tTable[2,1] - qt(0.975,length(treeTemp$tip.label)-2)*summary(GLSTemp)$tTable[2,2],
              summary(GLSTemp)$tTable[2,1] + qt(0.975,length(treeTemp$tip.label)-2)*summary(GLSTemp)$tTable[2,2])
  return(results)
}

#phylogenetic ANCOVA between two groups for bivariate comparison
pANCOVA = function(data, tree, group1, group2, lambda){
  
  #Trim data and tree to just contain the two groups of interest; taxon order must be respected!
  a = getTips(tree, length(tree$tip.label)+1) #retrieves row numbers in the order that the taxon is listed in the tree
  b = setdiff(a,c(group1,group2))
  if (length(b) != 0) {
    dataTemp = pruneSample(na.omit(data),tree,a[-b])$data
    treeTemp = pruneSample(dataTemp,tree,c(group1,group2))$tree
    } else {
      dataTemp = data
      treeTemp = tree
    }
  
  #Specify factor labelling group identity for inclusion in models 
  grpS = rep("A", length(rownames(data)))
  grpS[group2] = "B"
  if (length(b) != 0) {
    grpS = grpS[-b]
  }
  grpS = as.factor(grpS)
  names(grpS) = rownames(dataTemp)
  grpI = rep("A", length(rownames(data)))
  grpI[group2] = "B"
  if (length(b) != 0) {
    grpI = grpI[-b]
  }
  grpI = as.factor(grpI)
  names(grpI) = rownames(dataTemp)

  #Build the models
  Model_base = model.matrix(as.formula(Dependent ~ Independent), dataTemp) #model with single slope and intercept
  Model_S = model.matrix(as.formula(Dependent ~ grpS:Independent), dataTemp) #model with difference slopes, but single intercept
  Model_I = model.matrix(as.formula(Dependent ~ grpI + Independent), dataTemp) #model with single slope, but different intercepts
  Model_SI = model.matrix(as.formula(Dependent ~ grpI + grpS:Independent), dataTemp) #model with different slopes and intercepts
  
  #Run the analyses
  tree_adj = rescale(treeTemp,"lambda",lambda)
  vcv_phyl = vcv(tree_adj)
  
  CompData = gls.ancova.mod(Dependent ~ Independent, vcv_phyl, Model_base, Model_S, dataTemp) # Slope only
  results = cbind(2,length(dataTemp$Independent)-as.numeric(CompData[1,1]),as.numeric(CompData[1,4]),as.numeric(CompData[1,5]))
  colnames(results) = c("df1","df2","F-value","P-value")
  CompData = gls.ancova.mod(Dependent ~ Independent, vcv_phyl, Model_base, Model_I, dataTemp) # Intercept Only
  results = rbind(results,
                  cbind(2,length(dataTemp$Independent)-as.numeric(CompData[1,1]),as.numeric(CompData[1,4]),as.numeric(CompData[1,5])))
  CompData = gls.ancova.mod(Dependent ~ Independent, vcv_phyl, Model_base, Model_SI, dataTemp) # Both
  results = rbind(results,
                  cbind(2,length(dataTemp$Independent)-as.numeric(CompData[1,1]),as.numeric(CompData[1,4]),as.numeric(CompData[1,5])))
  
  #Re-run the analyses, but without correcting for phylogeny
  tree_star = rescale(treeTemp,"lambda",0)
  vcv_nonphyl = vcv(tree_star)
  
  CompData = gls.ancova.mod(Dependent ~ Independent, vcv_nonphyl, Model_base, Model_S, dataTemp) # Slope only
  results = rbind(results,
                  cbind(2,length(dataTemp$Independent)-as.numeric(CompData[1,1]),as.numeric(CompData[1,4]),as.numeric(CompData[1,5])))
  CompData = gls.ancova.mod(Dependent ~ Independent, vcv_nonphyl, Model_base, Model_I, dataTemp) # Intercept Only
  results = rbind(results,
                  cbind(2,length(dataTemp$Independent)-as.numeric(CompData[1,1]),as.numeric(CompData[1,4]),as.numeric(CompData[1,5])))
  CompData = gls.ancova.mod(Dependent ~ Independent, vcv_nonphyl, Model_base, Model_SI, dataTemp) # Both
  results = rbind(results,
                  cbind(2,length(dataTemp$Independent)-as.numeric(CompData[1,1]),as.numeric(CompData[1,4]),as.numeric(CompData[1,5])))
  
  rownames(results) = c("slope (phyl)","intercept (phyl)","slope + intercept (phyl)","slope","intercept","slope + intercept") 
  return(results)
}
