# Supplementary material for: Whole-limb scaling of muscle mass and force-generating capacity in amniotes
Source: PeerJ. 2021 Nov 29;9:e12574. doi: 10.7717/peerj.12574 (PMC8638577; doi:10.7717/peerj.12574)
Supplement: Supplemental Information 3 — This contains R computer code used to perform all analyses in the study, along with necessary input data files (muscle data in .csv format, phylogenetic tree in .nwk format). The code also allows for estimation of a particular variable via the pan-amniote regression given some user-supplied input (e.g., body mass estimate for an extinct species), along with 95% prediction intervals. [file peerj-09-12574-s003.zip › Code/MuscleScaling.R]

#### Set parameters of analysis ####
# Manually set the input variables for this analysis
limb = "FL"   #either FL (forelimb) or HL (hindlimb)
region = "W"  #set the anatomical region of interest, one of W (whole limb), Wc (whole limb, minus CFL), P (proximal limb), Pc (proximal limb, minus CFL) or D (distal)
DEP = "MM"    #set the dependent variable, one of MM (total muscle mass), mnFM (mean Fmax), mdFM (median Fmax), smFM (sum Fmax), Lstar (characteristic fibre length) or smPCSA (sum PCSA)
IND = "BM"    #set the independent variable, either BM (body mass) or MM (total muscle mass)

#Manually set the value of the independent variable for a single 'query taxon'; needs to be consistent with the independent variable used above
Xq = 1


####THE FOLLOWING CODE THEN RUNS FULLY AUTOMATICALLY####

# Set up workspace, load packages, and read data
oldw <- getOption("warn")
options(warn = -1) #suppress warning messages to console
CurrentPath = rstudioapi::getSourceEditorContext()$path
setwd(substr(CurrentPath,1,nchar(CurrentPath)-21))
library(phytools)
library(geiger)
library(nlme)
library(evomap)
library(caper)
library(ggplot2)

#Load external helper functions
source("Code/MiscFunctions.R")


#### Load data and phylogeny, pre-process for analysis ####
data.all = read.csv("Data/Amniote_data.csv", header = TRUE, row.names = 1)
tree.all = read.tree("Tree/Amniote_tree.nwk")

plot1 = plot(tree.all,cex=0.5)
axisPhylo()

variables = colnames(data.all)
if (limb == "FL"){
  limbID = 1
} else if (limb == "HL"){
  limbID = 2
} else {
  stop('please choose a limb to analyse')
}

if (limb == "FL"){
  if (IND != "MM"){
    independentVar = "BM_FL"
  } else {
    independentVar = paste("MM_FL_",region,sep="")
  }
} else if (limb == "HL"){
  if (IND != "MM"){
    independentVar = "BM_HL"
  } else {
    independentVar = paste("MM_HL_",region,sep="")
  }
} else {
  stop('please choose a limb to analyse')
}

dependentVar = paste(DEP,"_",limb,"_",region,sep="")

# Retrieve column indices of dependent and independent variables
idX = grep(paste("^",independentVar,"$",sep=""),variables)
idY = grep(paste("^",dependentVar,"$",sep=""),variables)

# Assign expected scaling exponent under isometry
switch(DEP,
       MM = {ExpectedExponent = 1},
       mnFM = {ExpectedExponent = -1/3},
       mdFM = {ExpectedExponent = -1/3},
       smFM = {ExpectedExponent = -1/3},
       Lstar = {ExpectedExponent = 1/3},
       smPCSA ={ExpectedExponent = 2/3})

#Logarithmically transform all values
data.all = log10(data.all)
# Subset data for this analysis
data = data.all[,c(idX, idY)]
data = na.omit(data)
colnames(data) = c("Independent", "Dependent")

# Subset tree to fit dataset; order dataset to match tree tip sequence
tree = treedata(tree.all, data, sort = T, warnings = F)$phy
data = as.data.frame(treedata(tree, data, sort = T, warnings = F)$data)

# Specify tree tips for each group in analysis (mammals, reptiles, bipeds)
if(limbID == 1){
  if("Tachyglossus_aculeatus" %in% tree[["tip.label"]]){
    Mammals = getTips(tree, findMRCA(tree, c("Caracal_caracal", "Tachyglossus_aculeatus")))
    }else{
    Mammals = getTips(tree, findMRCA(tree, c("Caracal_caracal", "Didelphis_virginiana")))
  }
  Reptiles = getTips(tree, findMRCA(tree, c("Osteolaemus_tetraspis", "Varanus_panoptes")))
} else {
  Mammals_Human = getTips(tree, findMRCA(tree, c("Caracal_caracal", "Didelphis_virginiana")))
  Human = which(tree$tip.label == "Homo_sapiens")
  Mammals = Mammals_Human[Mammals_Human != Human]
  Birds = getTips(tree, findMRCA(tree, c("Numida_meleagris", "Struthio_camelus")))
  Bipeds = c(Birds, Human)
  Reptiles_Birds = getTips(tree, findMRCA(tree, c("Osteolaemus_tetraspis", "Varanus_panoptes")))
  Reptiles = Reptiles_Birds[-match(Birds, Reptiles_Birds)]
  Quadrupeds = getTips(tree, findMRCA(tree, c("Salvator_merianae", "Didelphis_virginiana")))
  Quadrupeds = Quadrupeds[-match(Birds, Quadrupeds)]
  Quadrupeds = Quadrupeds[-match(Human, Quadrupeds)]
}


#### Plot data, line of best fit (pGLS) and 95% CIs for each group ####

if(limbID == 1){
  # Mammals
  MammalPlotInfo = plotInfo(data,tree,Mammals,phyl=TRUE)
  # Reptiles
  ReptilePlotInfo = plotInfo(data,tree,Reptiles,phyl=TRUE)
  
  plot2 = ggplot() + 
      geom_point(data=MammalPlotInfo$plotData, aes(x=Independent,y=Dependent), color=rgb(192/255,0,0), size=3, shape=19) +
      geom_line(data=MammalPlotInfo$plotLine, aes(x=x, y=y), color=rgb(1,0,0), size=1) +
      geom_ribbon(data=MammalPlotInfo$plotCI,aes(x=x, ymin=lower, ymax=upper), fill=rgb(1,0,0), alpha=0.3) +
      
      geom_point(data=ReptilePlotInfo$plotData, aes(x=Independent,y=Dependent), color=rgb(51/255,51/255,204/255), size=3, shape=15) +
      geom_line(data=ReptilePlotInfo$plotLine, aes(x=x, y=y), color=rgb(0,0,1), size=1) +
      geom_ribbon(data=ReptilePlotInfo$plotCI,aes(x=x, ymin=lower, ymax=upper), fill=rgb(0,0,1), alpha=0.3) +
      
      #Plot axes for reference
      geom_hline(yintercept=0, size=0.5, linetype="longdash") +
      geom_vline(xintercept=0, size=0.5, linetype="longdash") +
      #Also plot line corresponding to isometry
      geom_abline(intercept=0,slope=ExpectedExponent, size=1, color="grey50") +
      
      coord_cartesian(xlim = c(min(floor(data$Independent*2))/2,max(ceiling(data$Independent*2))/2), 
                      ylim = c(min(floor(data$Dependent*2))/2,max(ceiling(data$Dependent*2))/2)) +
      
      xlab(independentVar) + ylab(dependentVar)
  
  print("This is a forelimb analysis, so 'bipeds' are not included.")

  } else {
  
    # Mammals
    MammalPlotInfo = plotInfo(data,tree,Mammals,phyl=TRUE)
    # Reptiles
    ReptilePlotInfo = plotInfo(data,tree,Reptiles,phyl=TRUE)
    # Bipeds
    BipedPlotInfo = plotInfo(data,tree,Bipeds,phyl=TRUE)
    
    plot2 = ggplot() + 
        geom_point(data=MammalPlotInfo$plotData, aes(x=Independent,y=Dependent), color=rgb(192/255,0,0), size=3, shape=19) +
        geom_line(data=MammalPlotInfo$plotLine, aes(x=x, y=y), color=rgb(1,0,0), size=1) +
        geom_ribbon(data=MammalPlotInfo$plotCI,aes(x=x, ymin=lower, ymax=upper), fill=rgb(1,0,0), alpha=0.3) +
        
        geom_point(data=ReptilePlotInfo$plotData, aes(x=Independent,y=Dependent), color=rgb(51/255,51/255,204/255), size=3, shape=15) +
        geom_line(data=ReptilePlotInfo$plotLine, aes(x=x, y=y), color=rgb(0,0,1), size=1) +
        geom_ribbon(data=ReptilePlotInfo$plotCI,aes(x=x, ymin=lower, ymax=upper), fill=rgb(0,0,1), alpha=0.3) +
        
        geom_point(data=BipedPlotInfo$plotData, aes(x=Independent,y=Dependent), color=rgb(51/255,153/255,51/255), size=3, shape=17) +
        geom_line(data=BipedPlotInfo$plotLine, aes(x=x, y=y), color=rgb(51/255,204/255,51/255), size=1) +
        geom_ribbon(data=BipedPlotInfo$plotCI,aes(x=x, ymin=lower, ymax=upper), fill=rgb(51/255,204/255,51/255), alpha=0.3) +
        
        #Plot axes for reference
        geom_hline(yintercept=0, size=0.5, linetype="longdash") +
        geom_vline(xintercept=0, size=0.5, linetype="longdash") +
        #Also plot line corresponding to isometry
        geom_abline(intercept=0,slope=ExpectedExponent, size=1, color="grey50") +
        
        coord_cartesian(xlim = c(min(floor(data$Independent*2))/2,max(ceiling(data$Independent*2))/2), 
                        ylim = c(min(floor(data$Dependent*2))/2,max(ceiling(data$Dependent*2))/2)) +
        
        xlab(independentVar) + ylab(dependentVar)
    
}
if (dir.exists("Results")==F) {
  dir.create("Results")
}
codename = paste(substr(dependentVar,1,gregexpr("_",dependentVar)[[1]][1]-1),
                 "_vs_",
                 substr(independentVar,1,gregexpr("_",independentVar)[[1]][1]-1),
                 "_(",
                 substr(dependentVar,gregexpr("_",dependentVar)[[1]][1]+1,nchar(dependentVar)),
                 ")",sep="")
pdf(paste("Results/",codename,".pdf",sep=""),
    width=8.3,
    height=8.3,
    colormodel="rgb")
plot2
dev.off()
plot2

#### Compute and record slopes and CIs for each group ####

# Calculate the slopes & CIs for each isometry test, record in a table
Yvar = "Dependent" # column name of dependent variable
Xvar = "Independent"

if(limbID == 1){
  Slopes = data.frame(rbind(extractSlope(data, tree, Mammals), extractSlope(data, tree, Reptiles)))
  rownames(Slopes) = c("Mammals", "Reptiles")
} else if (limbID == 2){
  Slopes = data.frame(rbind(extractSlope(data, tree, Mammals), extractSlope(data, tree, Reptiles), extractSlope(data, tree, Bipeds)))
  rownames(Slopes) = c("Mammals", "Reptiles", "Bipeds")
} else {
  print("Don't forget to specify which limb for this analysis")
}
colnames(Slopes) = c("phyl_slope","phyl_slope_s.e.","phyl_CI.lower","phyl_CI.upper","lambda_opt",
                     "slope","slope_s.e.","CI.lower","CI.upper")
Slopes$Isometry = ExpectedExponent


#### Compute pan-amniote regression and PIs, plot regression (for 'without bipeds' sample) ####

if(limbID == 1){
  
  dataTemp = data
  treeTemp = tree
  data_PGLS = cbind(dataTemp,rownames(dataTemp))
  colnames(data_PGLS)[which(colnames(data_PGLS)=="rownames(dataTemp)")] = "Species"
  data_PGLS = comparative.data(treeTemp,data_PGLS,vcv=TRUE,names.col=Species,vcv.dim=3)
  pGLSTemp = pgls(Dependent~Independent,data=data_PGLS,lambda="ML",bounds=list(lambda=c(0,1)))
  
  lambda_opt = unname(pGLSTemp$param[2])
  a = summary(pGLSTemp)$coefficients[1,1]
  b = summary(pGLSTemp)$coefficients[2,1]

  treeTemp2 = rescale(treeTemp,"lambda",lambda_opt)
  pGLS_ci = gls.ci.mod(dataTemp$Dependent,dataTemp$Independent,vcv(treeTemp2))
  pGLS_pi = gls.pi.mod(dataTemp$Dependent,dataTemp$Independent,vcv(treeTemp2),1)
  
  meanPPE = mean.PPE(dataTemp$Dependent,dataTemp$Independent,a,b)
  
  PanAmniote_regression = cbind(a,b,
                                b - qt(0.975,length(treeTemp$tip.label)-2)*summary(pGLSTemp)$coefficients[2,2],
                                b + qt(0.975,length(treeTemp$tip.label)-2)*summary(pGLSTemp)$coefficients[2,2],
                                meanPPE,lambda_opt)
  colnames(PanAmniote_regression) = c("intercept","slope","slope_lower_CI","slope_upper_CI","mean_PPE","lambda_opt")
  
  #Compute estimation and prediction intervals for query taxon
  query_PI = gls.predict(dataTemp$Dependent,dataTemp$Independent,vcv(treeTemp2),1,log10(Xq))
  
  plotData = dataTemp
  plotLine = data.frame(x=c(min(dataTemp$Independent),max(dataTemp$Independent)),y=c((a+b*min(dataTemp$Independent)),(a+b*max(dataTemp$Independent))))
  plotCI = data.frame(x=pGLS_ci$CI.plot$X,lower=pGLS_ci$CI.plot$Lower2.5,upper=pGLS_ci$CI.plot$Upper2.5)
  plotPI = data.frame(x=pGLS_pi$PI.plot$X,lower=pGLS_pi$PI.plot$Lower2.5,upper=pGLS_pi$PI.plot$Upper2.5)

  plot3 = ggplot() + 
    geom_point(data=plotData, aes(x=Independent,y=Dependent), color="black", size=3, shape=19) +
    geom_line(data=plotLine, aes(x=x, y=y), color="black", size=1) +
    geom_ribbon(data=plotCI,aes(x=x, ymin=lower, ymax=upper), fill=rgb(0.5,0.5,0.5), alpha=0.6) +
    geom_ribbon(data=plotPI,aes(x=x, ymin=lower, ymax=upper), fill=rgb(0.5,0.5,0.5), alpha=0.3) +
    
    #Plot axes for reference
    geom_hline(yintercept=0, size=0.5, linetype="longdash") +
    geom_vline(xintercept=0, size=0.5, linetype="longdash") +
    
    xlab(independentVar) + ylab(dependentVar)
  
} else {
  
  #Including bipeds in the sample
  dataTemp = data
  treeTemp = tree
  data_PGLS = cbind(dataTemp,rownames(dataTemp))
  colnames(data_PGLS)[which(colnames(data_PGLS)=="rownames(dataTemp)")] = "Species"
  data_PGLS = comparative.data(treeTemp,data_PGLS,vcv=TRUE,names.col=Species,vcv.dim=3)
  pGLSTemp = pgls(Dependent~Independent,data=data_PGLS,lambda="ML",bounds=list(lambda=c(0,1)))
  
  lambda_opt = unname(pGLSTemp$param[2])
  a = summary(pGLSTemp)$coefficients[1,1]
  b = summary(pGLSTemp)$coefficients[2,1]
  
  meanPPE = mean.PPE(dataTemp$Dependent,dataTemp$Independent,a,b)
  
  PanAmniote_regression = cbind(a,b,
                                b - qt(0.975,length(treeTemp$tip.label)-2)*summary(pGLSTemp)$coefficients[2,2],
                                b + qt(0.975,length(treeTemp$tip.label)-2)*summary(pGLSTemp)$coefficients[2,2],
                                meanPPE,lambda_opt)
  colnames(PanAmniote_regression) = c("intercept","slope","slope_lower_CI","slope_upper_CI","mean_PPE","lambda_opt")
  

  #Excluding bipeds from the sample
  dataTemp = pruneSample(na.omit(data), tree, Quadrupeds)$data
  treeTemp = pruneSample(dataTemp, tree, Quadrupeds)$tree
  data_PGLS = cbind(dataTemp,rownames(dataTemp))
  colnames(data_PGLS)[which(colnames(data_PGLS)=="rownames(dataTemp)")] = "Species"
  data_PGLS = comparative.data(treeTemp,data_PGLS,vcv=TRUE,names.col=Species,vcv.dim=3)
  pGLSTemp = pgls(Dependent~Independent,data=data_PGLS,lambda="ML",bounds=list(lambda=c(0,1)))
  
  lambda_opt = unname(pGLSTemp$param[2])
  a = summary(pGLSTemp)$coefficients[1,1]
  b = summary(pGLSTemp)$coefficients[2,1]

  meanPPE = mean.PPE(dataTemp$Dependent,dataTemp$Independent,a,b)
  
  treeTemp2 = rescale(treeTemp,"lambda",lambda_opt)
  pGLS_ci = gls.ci.mod(dataTemp$Dependent,dataTemp$Independent,vcv(treeTemp2))
  pGLS_pi = gls.pi.mod(dataTemp$Dependent,dataTemp$Independent,vcv(treeTemp2),1)

  PanAmniote_regression = rbind(PanAmniote_regression,
                                cbind(a,b,
                                b - qt(0.975,length(treeTemp$tip.label)-2)*summary(pGLSTemp)$coefficients[2,2],
                                b + qt(0.975,length(treeTemp$tip.label)-2)*summary(pGLSTemp)$coefficients[2,2],
                                meanPPE,lambda_opt))
  colnames(PanAmniote_regression) = c("intercept","slope","slope_lower_CI","slope_upper_CI","mean_PPE","lambda_opt")
  
  rownames(PanAmniote_regression) = c("with bipeds","without bipeds")
  
  #Compute estimation and prediction intervals for query taxon
  query_PI = gls.predict(dataTemp$Dependent,dataTemp$Independent,vcv(treeTemp2),1,log10(Xq))
  
  plotData = dataTemp
  plotLine = data.frame(x=c(min(dataTemp$Independent),max(dataTemp$Independent)),y=c((a+b*min(dataTemp$Independent)),(a+b*max(dataTemp$Independent))))
  plotCI = data.frame(x=pGLS_ci$CI.plot$X,lower=pGLS_ci$CI.plot$Lower2.5,upper=pGLS_ci$CI.plot$Upper2.5)
  plotPI = data.frame(x=pGLS_pi$PI.plot$X,lower=pGLS_pi$PI.plot$Lower2.5,upper=pGLS_pi$PI.plot$Upper2.5)
  
  plot3 = ggplot() + 
    geom_point(data=plotData, aes(x=Independent,y=Dependent), color="black", size=3, shape=19) +
    geom_line(data=plotLine, aes(x=x, y=y), color="black", size=1) +
    geom_ribbon(data=plotCI,aes(x=x, ymin=lower, ymax=upper), fill=rgb(0.5,0.5,0.5), alpha=0.6) +
    geom_ribbon(data=plotPI,aes(x=x, ymin=lower, ymax=upper), fill=rgb(0.5,0.5,0.5), alpha=0.3) +
    
    #Plot axes for reference
    geom_hline(yintercept=0, size=0.5, linetype="longdash") +
    geom_vline(xintercept=0, size=0.5, linetype="longdash") +
    
    xlab(independentVar) + ylab(dependentVar)

}

pdf(paste("Results/",codename,"_PanAmniote_Regression.pdf",sep=""),
    width=8.3,
    height=8.3,
    colormodel="rgb")
plot3 
dev.off()
plot3


#### Test for different allometric scaling patterns between each group ####

if(limbID == 1){
  
  Result_MR = pANCOVA(data,tree,Mammals,Reptiles,PanAmniote_regression[1,6])
  Result_MR = cbind(rownames(Result_MR), data.frame(Result_MR, row.names=NULL))
  colnames(Result_MR) = c("comparison","df1","df2","F-value","P-value")
  
  Comparisons = Result_MR
  rownames(Comparisons) = paste(c(rep("mammals v. reptiles",6)),Comparisons$comparison)
  Comparisons = Comparisons[,-1]
  
} else {
 
  Result_MR = pANCOVA(data,tree,Mammals,Reptiles,PanAmniote_regression[1,6])
  Result_MR = cbind(rownames(Result_MR), data.frame(Result_MR, row.names=NULL))
  colnames(Result_MR) = c("comparison","df1","df2","F-value","P-value")
  Result_MB = pANCOVA(data,tree,Mammals,Bipeds,PanAmniote_regression[1,6])
  Result_MB = cbind(rownames(Result_MB), data.frame(Result_MB, row.names=NULL))
  colnames(Result_MB) = c("comparison","df1","df2","F-value","P-value")
  Result_RB = pANCOVA(data,tree,Reptiles,Bipeds,PanAmniote_regression[1,6])
  Result_RB = cbind(rownames(Result_RB), data.frame(Result_RB, row.names=NULL))
  colnames(Result_RB) = c("comparison","df1","df2","F-value","P-value")
  
  Comparisons = rbind(Result_MR,Result_MB,Result_RB)
  rownames(Comparisons) = paste(c(rep("mammals v. reptiles",6),rep("mammals v. bipeds",6),rep("reptiles v. bipeds",6)),Comparisons$comparison)
  Comparisons = Comparisons[,-1]
 
}


#### Export numerical results ####
write.csv(Slopes,file=paste("Results/",codename,"_SLOPES.csv",sep=""))
write.csv(PanAmniote_regression,file=paste("Results/",codename,"_REGRESSION.csv",sep=""))
write.csv(Comparisons,file=paste("Results/",codename,"_COMPARISONS.csv",sep=""))

#### Report estimates for query taxon ####
print(paste("For query input value of ",as.character(Xq),", the pan-amniote regression gives an estimate of",sep=""))
print(paste(as.character(10^query_PI[1]),", with a 95% prediction interval of",sep=""))
print(paste(as.character(10^query_PI[2])," to ",as.character(10^query_PI[3]),".",sep=""))

options(warn = oldw)
