# Supplementary material for: Whole-limb scaling of muscle mass and force-generating capacity in amniotes
Source: PeerJ. 2021 Nov 29;9:e12574. doi: 10.7717/peerj.12574 (PMC8638577; doi:10.7717/peerj.12574)
Supplement: Supplemental Information 3 — This contains R computer code used to perform all analyses in the study, along with necessary input data files (muscle data in .csv format, phylogenetic tree in .nwk format). The code also allows for estimation of a particular variable via the pan-amniote regression given some user-supplied input (e.g., body mass estimate for an extinct species), along with 95% prediction intervals. [file peerj-09-12574-s003.zip › Data/Amniote_data.csv]

Species	BM_FL	BM_HL	MM_FL_W	MM_FL_P	MM_FL_D	MM_HL_W	MM_HL_Wc	MM_HL_P	MM_HL_Pc	MM_HL_D	mnFM_FL_W	mnFM_FL_P	mnFM_FL_D	mnFM_HL_W	mnFM_HL_Wc	mnFM_HL_P	mnFM_HL_Pc	mnFM_HL_D	mdFM_FL_W	mdFM_FL_P	mdFM_FL_D	mdFM_HL_W	mdFM_HL_Wc	mdFM_HL_P	mdFM_HL_Pc	mdFM_HL_D	smFM_FL_W	smFM_FL_P	smFM_FL_D	smFM_HL_W	smFM_HL_Wc	smFM_HL_P	smFM_HL_Pc	smFM_HL_D	Lstar_FL_W	Lstar_FL_P	Lstar_FL_D	Lstar_HL_W	Lstar_HL_Wc	Lstar_HL_P	Lstar_HL_Pc	Lstar_HL_D	smPCSA_FL_W	smPCSA_FL_P	smPCSA_FL_D	smPCSA_HL_W	smPCSA_HL_Wc	smPCSA_HL_P	smPCSA_HL_Pc
Acinonyx_jubatus	33.1	33.1	1.9614	1.7817	0.1797	3.02921	3.02921	2.6847	2.6847	0.34451
Alligator_mississippiensis	57.7	57.7	1.14847	0.99994	0.14853	2.52102	1.61074	2.21028	1.3	0.31074	0.322590325	0.37229753	0.250288935	0.336073847	0.308150909	0.318390043	0.278095722	0.380283357	0.224401246	0.257693534	0.15030571	0.196963967	0.188819073	0.180674178	0.179883913	0.282299231	8.709938763	5.956760477	2.753178289	11.76258464	10.4771309	7.959751075	6.674297336	3.802833566	0.065951314	0.083961986	0.026983529	0.107199419	0.076895686	0.138888635	0.097421924	0.040870386	0.016428213	0.011235318	0.005192895	0.022185948	0.019761395	0.01501325	0.012588697
Basiliscus_vittatus		0.0511				0.0026265	0.0020486	0.0021599	0.0015821	0.0004666				5.510059505	5.319685872	5.463364086	5.15864654	5.596266434				3.477611437	3.433310654	3.270475345	3.113626628	3.973899934				110.2131633	101.0536772	71.00098407	61.90136385	39.17027308				0.013461	0.011447	0.017175	0.014433	0.006727				0.000184	0.000169	0.000119	0.000103
Bradypus_variegatus	3.97		0.1904	0.1163	0.0741						0.721727823	0.741649334	0.700810236						0.487624472	0.597713985	0.43804177						29.59084074	15.57463602	14.01620472						0.046775005	0.054283272	0.038431911						0.003840142	0.002021193	0.001818948
Canis_familiaris	31.4	27	2.3006	2.1101	0.1905	1.641832701	1.641832701	1.426132929	1.426132929	0.215699771	1.086213965	1.269021661	0.787074097	1.098011665	1.098011665	0.932581732	0.932581732	1.532265237	0.763849744	0.976759388	0.507409686	0.754589998	0.754589998	0.808974862	0.808974862	1.190235424	22.63451943	22.8423899	8.657815065	31.84233828	31.84233828	19.58421638	19.58421638	12.2581219	0.093418933	0.084903689	0.020223287	0.055113108	0.055113108	0.077836762	0.077836762	0.01880861	0.023232735	0.0234461	0.008886636	0.028104	0.028104	0.017285	0.017285
Caracal_caracal	6.6	6.6	0.435133	0.370267	0.064866	0.57047	0.57047	0.46229	0.46229	0.10818	1.331205955	1.448218038	1.180761849	1.437974404	1.437974404	1.515442584	1.515442584	1.289493725	0.883051065	0.830025822	1.028870484	0.994640464	0.994640464	1.053019217	1.053019217	0.648057464	42.59859057	26.06792469	16.53066588	50.32910414	50.32910414	34.85517944	34.85517944	15.4739247	0.044666052	0.062109685	0.01715843	0.049563776	0.049563776	0.057995988	0.057995988	0.030570129	0.009190488	0.005624058	0.00356643	0.010858318	0.010858318	0.007519876	0.007519876
Ceratotherium_simum	2160	2160	63.91906	55.91394	8.00512	83.63718	83.63718	79.65264	79.65264	3.98454	0.186611671	0.234926002	0.107551856	0.158503592	0.158503592	0.160549684	0.160549684	0.151683285	0.115188798	0.129962042	0.089277092	0.143153027	0.143153027	0.145745709	0.145745709	0.090083567	5.411738458	4.228668044	1.183070414	4.121093381	4.121093381	3.21099367	3.21099367	0.910099711	0.157810008	0.176667826	0.0904062	0.271161413	0.271161413	0.331437533	0.331437533	0.05849654	0.38211138	0.298577286	0.083534094	0.290981667	0.290981667	0.226721456	0.226721456
Crocodylus_johnstoni	20.19	20.19	0.3584	0.3273	0.0311	0.813	0.4967	0.7317	0.4154	0.0813	0.431812194	0.503189463	0.334479556	1.010988048	0.913269615	1.206145467	1.075842579	0.523094501	0.28877995	0.349412604	0.199102794	0.357353799	0.351444799	0.411585211	0.397607513	0.199325641	11.22711706	7.547841943	3.679275114	35.38458169	31.05116691	30.15363667	25.82022191	5.230945014	0.045630807	0.061984286	0.012082492	0.032842399	0.02286518	0.034685803	0.022996668	0.022216149	0.007409757	0.004981482	0.002428276	0.023353383	0.020493383	0.019901025	0.017041025
Crocodylus_moreletii	27.7	27.7	0.53622	0.47574	0.06048	0.987518	0.657988	0.875321	0.545791	0.112197	0.30625402	0.348628373	0.244618599	0.375553434	0.335420692	0.421717218	0.366785992	0.260143971	0.16636926	0.244696571	0.153183649	0.18780036	0.185226894	0.194878908	0.191339634	0.169522007	8.268858552	5.578053963	2.690804588	13.14437018	11.40430352	10.54293046	8.802863807	2.601439713	0.067563539	0.088859098	0.023417718	0.078274479	0.060112412	0.086500965	0.064597741	0.04493476	0.007487292	0.00505082	0.002436472	0.011901973	0.010326377	0.00954642	0.007970823
Crocodylus_niloticus	278	278	4.8678	4.3919	0.4759	6.5729	4.2249	5.6352	3.2872	0.9377	0.258958251	0.354315824	0.106386136	0.136599702	0.113120428	0.146638565	0.113794545	0.111502545	0.083063184	0.110102142	0.051231672	0.087026564	0.083560093	0.101356783	0.094191673	0.071579878	6.732914537	5.669053177	1.063877652	4.780989577	3.846094545	3.665964124	2.731069092	1.115025453	0.075054985	0.080425141	0.046438046	0.142721416	0.114037161	0.159577274	0.124952042	0.087302977	0.061185332	0.051517496	0.009667984	0.043447222	0.034951368	0.033314433	0.024818579
Dasypus_novemcinctus	3.6		0.099534	0.083422	0.016112						0.857300954	1.031804746	0.65952999						0.599674202	1.023415213	0.539534949						27.43363054	17.54068069	9.892949844						0.029085758	0.03812645	0.013056172						0.003228384	0.002064184	0.0011642
Didelphis_virginiana	1.759	1.759	0.0511737	0.0406213	0.0105524	0.0580059	0.0580059	0.0463914	0.0463914	0.0116145	0.69086924	1.054261275	0.410066303	0.708545402	0.708545402	0.825165477	0.825165477	0.514178609	0.463165567	0.920921664	0.32003379	0.548181034	0.548181034	0.655487085	0.655487085	0.317563992	26.94390035	17.92244168	9.021458674	28.34181608	28.34181608	20.62913693	20.62913693	7.71267915	0.031161276	0.037186518	0.019191254	0.033579434	0.033579434	0.036896511	0.036896511	0.024707234	0.001549265	0.001030534	0.000518731	0.001629645	0.001629645	0.001186168	0.001186168
Dromaius_novaehollandiae		42				6.7197	6.7197	3.9097	3.9097	2.81				1.500613882	1.500613882	1.296978213	1.296978213	1.776976574				1.087787553	1.087787553	1.00880262	1.00880262	1.213173423				49.52025808	49.52025808	24.64258604	24.64258604	24.87767204				0.093242178	0.093242178	0.109019096	0.109019096	0.077614346				0.067987897	0.067987897	0.03383257	0.03383257
Equus_caballus		510				48.253	48.253	44.223	44.223	4.03				0.580948163	0.580948163	0.56144153	0.56144153	0.618188097				0.319890281	0.319890281	0.489430932	0.489430932	0.309864933				18.59034121	18.59034121	11.79027214	11.79027214	6.800069077				0.146879605	0.146879605	0.212250592	0.212250592	0.033536386				0.309925248	0.309925248	0.196559223	0.196559223
Eudromia_elegans		0.545				0.0384422	0.0384422	0.0265246	0.0265246	0.0119176				1.876877848	1.876877848	2.061913686	2.061913686	1.630163387				1.361349936	1.361349936	1.751049773	1.751049773	0.873869588				65.69072456	65.69072456	41.23827375	41.23827375	24.45245084				0.030988631	0.030988631	0.034060152	0.034060152	0.02580861				0.001170307	0.001170307	0.000734677	0.000734677
Felis_nigripes	1.1	1.1	0.08285	0.071043	0.011807	0.108521	0.108521	0.085485	0.085485	0.023036	2.95862519	3.342444344	2.465143419	2.427561141	2.427561141	2.636895512	2.636895512	2.041097686	1.732590547	1.960636173	1.638035044	1.194202635	1.194202635	1.231403273	1.231403273	1.194202635	94.67600603	60.16399818	34.51200785	89.81976219	89.81976219	63.28549227	63.28549227	26.53426993	0.022959087	0.030980372	0.008975763	0.03169888	0.03169888	0.035439516	0.035439516	0.022777285	0.003404333	0.00216336	0.001240973	0.003229714	0.003229714	0.002275602	0.002275602
Felis_silvestris	2.66	2.66	0.074746	0.062987	0.011759	0.118829	0.118829	0.096334	0.096334	0.022495	0.73814899	1.011736103	0.386394131	0.90386121	0.90386121	0.955194807	0.955194807	0.813040231	0.372618105	0.477848218	0.234611399	0.554620773	0.554620773	0.529606483	0.529606483	0.635660036	23.62076769	18.21124985	5.409517839	32.53900355	32.53900355	21.96948055	21.96948055	10.56952301	0.034332626	0.037525307	0.023584404	0.039621533	0.039621533	0.047574352	0.047574352	0.02309105	0.00205388	0.00158351	0.00047037	0.002829341	0.002829341	0.001910297	0.001910297
Galago_senegalensis		0.21				0.0208	0.0208
Gallus_gallus		2.079				0.149427	0.149427	0.095632	0.095632	0.053795				1.463064838	1.463064838	1.465095046	1.465095046	1.460437512				1.172686805	1.172686805	1.196111507	1.196111507	1.144227549				57.0595287	57.0595287	32.23209099	32.23209099	24.8274377				0.036353072	0.036353072	0.041186509	0.041186509	0.030078089				0.00387777	0.00387777	0.002190496	0.002190496
Gorilla_gorilla	172	172	15.5592	12.0728	3.4864	15.8454	15.8454	13.2773	13.2773	2.5681
Homo_sapiens		75.337				7.514580007	7.514580007	5.884613148	5.884613148	1.629966859				1.047194884	1.047194884	1.088269228	1.088269228	0.982160504				0.59456929	0.59456929	0.577692698	0.577692698	0.66292981				32.46304139	32.46304139	20.67711534	20.67711534	11.78592605				0.088675143	0.088675143	0.109022054	0.109022054	0.052978719				0.079946039	0.079946039	0.05092109	0.05092109
Isoodon_fusciventer	1.329		0.042102326	0.036263372	0.005838953						2.39825278	4.273907139	0.924524356						1.140166999	3.748748337	0.630234186						59.9563195	47.01297851	12.94334099						0.015248982	0.016750206	0.009796215						0.00260471	0.002042406	0.000562304
Leopardus_pardalis		9.6				0.557541	0.557541	0.44	0.44	0.117541				0.879623599	0.879623599	0.849172902	0.849172902	0.933497908				0.597564854	0.597564854	0.547973187	0.547973187	0.63152937				31.66644955	31.66644955	19.53097675	19.53097675	12.1354728				0.052929881	0.052929881	0.067725496	0.067725496	0.029117639				0.009937337	0.009937337	0.006129071	0.006129071
Lepus_californicus		1.86				0.1851	0.1851
Lepus_europaeus	3.454	3.454	0.13646	0.12451	0.01195	0.29238	0.29238	0.25318	0.25318	0.0392	1.423331674	2.080831833	0.671902922	2.132288675	2.132288675	2.438068498	2.438068498	1.717301773	0.780117282	1.408347886	0.437825374	1.598443247	1.598443247	2.370872782	2.370872782	0.822115076	42.69995024	33.29330933	9.40664092	70.36552628	70.36552628	46.32330146	46.32330146	24.04222482	0.026702405	0.031247815	0.010614651	0.034718432	0.034718432	0.045666978	0.045666978	0.013623346	0.004821133	0.003759055	0.001062078	0.007944777	0.007944777	0.005230236	0.005230236
Macaca_fuscata		6.8				0.5739	0.5739	0.4985	0.4985	0.0754
Macaca_mulatta	6.8	7	0.318	0.2447	0.0733	0.619	0.619
Macaca_nemestrina		14.5				1.4552	1.4552
Macaca_nigra		9.4				0.8459	0.8459
Mandrillus_leucophaeus		25.26				2.1887	2.1887
Marmota_monax	4.7		0.1348	0.1094	0.0254						0.69319	0.983484	0.417281						0.460304	0.629404	0.356423						27.03702	18.6914	8.345618						0.030614	0.035939	0.018688						0.0041539	0.0028717	0.0012822
Martes_martes	1.55		0.06425	0.05117	0.01308						1.59607427	1.796405366	1.308098321						0.997742313	0.997742313	0.959329539						62.24689654	41.31732341	20.92957313						0.019218454	0.023059307	0.011636179						0.003153907	0.002093453	0.001060453
Melanosuchus_niger	90	90	1.23171	1.11908	0.11263	2.75633	1.82233	2.44082	1.50682	0.31551	0.244793571	0.306332571	0.160876752	0.24307135	0.215009721	0.246596859	0.206492043	0.234600383	0.146809922	0.187469893	0.09680607	0.146451678	0.138073162	0.18378081	0.154830194	0.12452403	6.364632839	4.594988571	1.769644268	8.264425895	7.095320808	5.918422071	4.749316984	2.346003825	0.062056506	0.07809602	0.020408934	0.106947522	0.082358266	0.132245841	0.101737819	0.043125746	0.018724718	0.013518433	0.005206285	0.0243139	0.020874398	0.017411968	0.013972467
Mus_musculus		0.02345				0.00099989	0.00099989	0.00076414	0.00076414	0.00023575				4.922758638	4.922758638	5.240608748	5.240608748	4.435388645				2.624674273	2.624674273	2.915647545	2.915647545	1.962848064				187.0648297	187.0648297	120.5340007	120.5340007	66.53082902				0.006578274	0.006578274	0.007802167	0.007802167	0.004360945				0.000143395	0.000143395	9.24E-05	9.24E-05
Numida_meleagris		1.45				0.1927315	0.1927315	0.1441114	0.1441114	0.0486201				2.595001949	2.595001949	2.974758332	2.974758332	2.050684467				2.110224447	2.110224447	2.400580263	2.400580263	1.836742463				88.39884688	88.39884688	59.68504482	59.68504482	28.71380205				0.043394313	0.043394313	0.048057317	0.048057317	0.033701704				0.00419	0.00419	0.002829	0.002829
Nycticebus_coucang		1.675				0.0928	0.0928
Osteolaemus_tetraspis	10.2	10.2	0.203675065	0.17389	0.029785065	0.48118	0.29763	0.43006	0.24651	0.05112	0.593747796	0.679110388	0.469584024	1.648826586	0.54020223	2.066221175	0.513061446	0.605340113	0.518459659	0.505712223	0.518459659	0.388067161	0.382398016	0.37672887	0.364597731	0.398575713	16.03119049	10.86576622	5.165424269	57.70893049	18.36687583	51.65552937	12.31347469	6.053401128	0.035947329	0.045280248	0.016315001	0.023591692	0.045849643	0.023556284	0.056643289	0.023893839	0.005345217	0.00362293	0.001722287	0.019241664	0.006123996	0.017223302	0.004105634
Otolemur_crassicaudatus		0.8				0.06	0.06
Pan_paniscus		64				4.5153	4.5153	3.4845	3.4845	1.0308
Pan_troglodytes		54.7				2.0875	2.0875	1.7196	1.7196	0.3679				0.457602898	0.457602898	0.496599441	0.496599441	0.373110388				0.286439863	0.286439863	0.326968303	0.326968303	0.267249283				17.38891012	17.38891012	12.91158546	12.91158546	4.477324661				0.063337586	0.063337586	0.070267621	0.070267621	0.043352943				0.031092748	0.031092748	0.023086937	0.023086937
Panthera_leo	133	133	7.871533	6.471004	1.400529	8.21795	8.21795	7.09988	7.09988	1.11807	0.574535284	0.695925775	0.418461797	0.43381799	0.43381799	0.425936886	0.425936886	0.446549005	0.29883742	0.558861604	0.1996428	0.303499747	0.303499747	0.314655289	0.314655289	0.189299198	18.3851291	12.52666395	5.858465153	14.74981167	14.74981167	8.944674607	8.944674607	5.805137062	0.092904277	0.112093212	0.05187419	0.120898272	0.120898272	0.172238223	0.172238223	0.041792619	0.07993146	0.05446111	0.02547035	0.0641265	0.0641265	0.038888	0.038888
Panthera_onca	44	44	2.84681	2.404676	0.442134	3.119762	3.119762	2.419934	2.419934	0.699828	0.762628606	0.941567275	0.532564604	0.726646452	0.726646452	0.669505169	0.669505169	0.827742567	0.473893063	0.590639214	0.410231485	0.479481919	0.479481919	0.472836614	0.472836614	0.551916997	24.40411541	16.94821095	7.455904458	26.15927226	26.15927226	15.39861889	15.39861889	10.76065337	0.076513391	0.093062506	0.038895165	0.078223608	0.078223608	0.103077479	0.103077479	0.042657432	0.035100651	0.024376759	0.010723892	0.037625108	0.037625108	0.022147967	0.022147967
Panthera_tigris	86	86	5.8286	5.038	0.7906	6.0298	6.0298	5.1667	5.1667	0.8631	0.557901673	0.721934377	0.347002482	0.440863031	0.440863031	0.479309512	0.479309512	0.372842332	0.30167652	0.367433987	0.285393668	0.254968478	0.254968478	0.255455274	0.255455274	0.254481682	17.85285353	12.99481877	4.858034753	15.8710691	15.8710691	11.02411878	11.02411878	4.846950319	0.109560214	0.130102068	0.05461255	0.127494951	0.127494951	0.157277148	0.157277148	0.059757003	0.05018865	0.03653155	0.0136571	0.044617379	0.044617379	0.03099144	0.03099144
Panthera_uncia	36	36	1.671	1.4098	0.2612	1.6453	1.6453	1.3103	1.3103	0.335	0.38046621	0.384044482	0.375865575	0.302963009	0.302963009	0.260927466	0.260927466	0.383800592	0.349303789	0.361472402	0.310189174	0.214981671	0.214981671	0.213384115	0.213384115	0.284924855	12.17491872	6.912800668	5.262118053	11.51259434	11.51259434	6.523186647	6.523186647	4.989407698	0.110027841	0.163491691	0.039792827	0.114568205	0.114568205	0.161028649	0.161028649	0.053825494	0.01432742	0.00813497	0.00619245	0.013547998	0.013547998	0.007676473	0.007676473
Perodicticus_potto		0.76				0.026	0.026
Pongo_pygmaeus	126	126	9.6734	7.0847	2.5887	8.3209	8.3209	7.0888	7.0888	1.2321
Rangifer_tarandus	91	91	3.854	3.396	0.458	7.028	7.028	6.048	6.048	0.98	0.552357595	0.562570777	0.538314469	0.777985214	0.777985214	0.739995065	0.739995065	0.848120874	0.233017774	0.288960322	0.144006278	0.516059143	0.516059143	0.553590604	0.553590604	0.355490998	20.98958861	12.3765571	8.613031507	28.78545292	28.78545292	17.75988156	17.75988156	11.02557136	0.058231919	0.087020416	0.016864084	0.07743049	0.07743049	0.108000319	0.108000319	0.028188911	0.06243739	0.036816344	0.025621046	0.085627621	0.085627621	0.052830033	0.052830033
Rattus_norvegicus		0.323				0.021720721	0.021720721	0.016886407	0.016886407	0.004834314				2.942689322	2.942689322	3.371764809	3.371764809	2.334832396				2.186638253	2.186638253	2.508650721	2.508650721	1.807174494				85.33799044	85.33799044	57.32000168	57.32000168	28.01798875				0.022741757	0.022741757	0.026322265	0.026322265	0.015416653				0.000901041	0.000901041	0.000605213	0.000605213
Rhinoceros_unicornis	2065	2065	67.40858	58.20142	9.20716	86.25432	86.25432	79.91552	79.91552	6.3388	0.240940567	0.278685776	0.169644061	0.212882587	0.212882587	0.261601655	0.261601655	0.119873457	0.159614046	0.165307676	0.154251202	0.132588325	0.132588325	0.216873865	0.216873865	0.098171012	6.264454741	4.737658194	1.526796547	6.812242773	6.812242773	5.493634747	5.493634747	1.318608026	0.150385707	0.171689808	0.084278962	0.176956042	0.176956042	0.203304039	0.203304039	0.067184021	0.422865986	0.319803492	0.103062494	0.459843015	0.459843015	0.370833755	0.370833755
Salvator_merianae	1.359	1.359	0.0326398	0.0254116	0.0072282	0.0772694	0.0627317	0.0593267	0.044789	0.0179427	1.079023567	1.517708699	0.609003784	1.789979652	1.542093927	2.061595755	1.666165113	1.351215178	0.846825879	0.986793802	0.507451315	1.219877312	1.066524591	1.366241456	1.407725549	0.920733537	31.29156916	22.76563049	8.52605296	60.85930817	50.88909957	43.29351087	33.32330227	17.5657973	0.022151105	0.023704325	0.018003519	0.026962229	0.026178065	0.029100647	0.028542933	0.02169178	0.001390101	0.001011343	0.000378762	0.002703621	0.002260704	0.001923276	0.001480359
Scalopus_aquaticus	0.1062		0.00708	0.00587	0.00121						4.737587612	6.159868515	3.078259878						3.193386587	4.020796766	1.499954643						123.177278	86.23815927	36.93911868						0.015619706	0.01849732	0.00890162						0.000427617	0.00029938	0.000128236
Struthio_camelus		105				16.943	16.943	11.322	11.322	5.621				1.692350919	1.692350919	1.379058535	1.379058535	2.214504892				1.340081339	1.340081339	1.022748326	1.022748326	1.52193154				54.15522942	54.15522942	27.58117071	27.58117071	26.57405871				0.085991461	0.085991461	0.112827735	0.112827735	0.058138137				0.185878483	0.185878483	0.094667611	0.094667611
Tachyglossus_aculeatus	3.79			0.07068								0.66687826								0.493145549								14.00347486								0.038433								0.0017349
Taxidea_taxus	7.6				0.0815								0.512004877								0.407240474								10.7557251								0.028774								0.0026721
Tupaia_glis		0.132				0.0094	0.0094
Varanus_komodoensis	40	37.3			0.30224	1.9757496	1.55151241	1.70371483	1.27947764	0.27203477			0.369392198	0.621015916	0.510863568	0.703394852	0.551918564	0.415068575			0.354172934	0.453903035	0.439931573	0.502590145	0.502128291	0.328890053			2.58559243	13.04133423	10.21727135	10.55092278	7.726859901	2.490411449			0.08434	0.117218392	0.117491435	0.124937365	0.128119591	0.084516051			0.0033808	0.015901214	0.012457852	0.012864671	0.00942131
Varanus_panoptes	4.15	1.6	0.14204205	0.112548	0.02949405	0.08921296	0.06548738	0.07681248	0.0530869	0.01240048	0.912759261	1.024115585	0.642322474	1.666620672	1.348575196	1.97667726	1.544473477	0.891479206	0.804175187	0.914773168	0.584024363	1.281056548	1.213077126	1.340924361	1.340843103	0.812419811	21.90622225	17.40996494	4.496257317	34.99903412	26.9715039	29.65015888	21.62262866	5.348875236	0.045091643	0.04495588	0.045617331	0.045977634	0.043795268	0.046728248	0.04428469	0.041816797	0.002971769	0.002361812	0.000609956	0.001830524	0.001410667	0.001550767	0.00113091
Varanus_spenceri	2.098		0.0584167	0.0457532	0.0126635						0.888144631	1.01806367	0.609788351						0.808239319	0.858690483	0.606580474						19.53889026	15.27095505	4.267935208						0.041126	0.041214	0.040809						0.00134	0.0010473	0.0002927
Varanus_tristis		0.173				0.01146014	0.00683074	0.00990905	0.00527965	0.00155109				4.203648256	3.136612472	5.026277409	3.56069986	2.147075214				1.954959109	1.935214216	2.054520795	1.984995059	1.742961078				88.27661319	62.73224945	75.39416189	49.84979815	12.8824513				0.021656729	0.018164586	0.021925167	0.01766812	0.020085706				0.000499219	0.000354761	0.000426367	0.000281909
Varanus_varius		2.936				0.14613426	0.11526155	0.12431636	0.09344365	0.0218179				1.403839786	1.188088663	1.581011852	1.300865976	0.872323962				1.013335977	0.917955872	1.113772016	1.111244048	0.809517287				28.0767976	22.57374348	23.71517778	18.21212366	4.361619812				0.051161484	0.05019027	0.051527677	0.050434517	0.049170407				0.002694654	0.002166502	0.00227605	0.001747898
[truncated: 1 more columns]
