# Supplementary material for: Whole-limb scaling of muscle mass and force-generating capacity in amniotes
Source: PeerJ. 2021 Nov 29;9:e12574. doi: 10.7717/peerj.12574 (PMC8638577; doi:10.7717/peerj.12574)
Supplement: Supplemental Information 3 — This contains R computer code used to perform all analyses in the study, along with necessary input data files (muscle data in .csv format, phylogenetic tree in .nwk format). The code also allows for estimation of a particular variable via the pan-amniote regression given some user-supplied input (e.g., body mass estimate for an extinct species), along with 95% prediction intervals. [file peerj-09-12574-s003.zip › Tree/Amniote_tree.nwk]

((((Basiliscus_vittatus:165.22910231,(((Varanus_komodoensis:14.414445,Varanus_varius:14.414445)14:10.829885,(Varanus_panoptes:18.649025,Varanus_spenceri:18.649025)13:6.595305)11:7.34712,Varanus_tristis:32.59145)10:132.63765231)19:12.76771729,Salvator_merianae:177.9968196)9:101.66015707,((((Dromaius_novaehollandiae:90.01161286,Struthio_camelus:90.01161286)22:3.22354839,Eudromia_elegans:93.23516125)8:18.1184629,(Gallus_gallus:46.5193688,Numida_meleagris:46.5193688)6:64.83425535)30:125.14903871,((((Crocodylus_moreletii:6.96501333,Crocodylus_niloticus:6.96501333)29:7.62741067,Crocodylus_johnstoni:14.592424)27:12.1355635,Osteolaemus_tetraspis:26.7279875)35:53.64066983,(Melanosuchus_niger:64.11712944,Alligator_mississippiensis:64.11712944)43:16.25152789)42:156.13400552)40:43.15431381)48:32.2469447,(((Didelphis_virginiana:81.50867481,Isoodon_fusciventer:81.50867481)47:77.08891276,(((Scalopus_aquaticus:89.3238184,(((((Panthera_tigris:7.41234111,((Panthera_leo:4.704812,Panthera_onca:4.704812)39:1.57410689,Panthera_uncia:6.27891889)56:1.13342222)55:7.76265306,((((Felis_silvestris:4.35333333,Felis_nigripes:4.35333333)61:6.44666667,Leopardus_pardalis:10.8)60:2.2,Caracal_caracal:13)54:0,Acinonyx_jubatus:13)38:2.17499417)34:39.14644701,(Canis_familiaris:45.52834967,(Taxidea_taxus:21.11916583,Martes_martes:21.11916583)26:24.40918383)66:8.79309151)75:22.90515282,(Equus_caballus:54.40072903,(Ceratotherium_simum:27.9217,Rhinoceros_unicornis:27.9217)80:26.47902903)78:22.82586497)74:0.52836241,Rangifer_tarandus:77.75495641)83:11.56886199)73:7.13857077,(((Lepus_californicus:6.81,Lepus_europaeus:6.81)88:75.33079889,((Rattus_norvegicus:20.8874174,Mus_musculus:20.8874174)86:49.65751049,Marmota_monax:70.54492789)72:11.59587099)93:7.68238853,((((Perodicticus_potto:37.26959,Nycticebus_coucang:37.26959)92:0.51789762,(Otolemur_crassicaudatus:18.6,Galago_senegalensis:18.6)91:19.18748762)71:36.04940673,((Mandrillus_leucophaeus:12.4,((Macaca_fuscata:2.36694833,Macaca_mulatta:2.36694833)69:2.91121467,(Macaca_nigra:4.09130222,Macaca_nemestrina:4.09130222)65:1.18686078)25:7.121837)5:17.04154682,((Gorilla_gorilla:9.06309552,((Pan_troglodytes:2.82005943,Pan_paniscus:2.82005943)102:3.83084557,Homo_sapiens:6.650905)100:2.41219052)107:6.69907002,Pongo_pygmaeus:15.76216554)111:13.67938128)110:44.39534753)106:8.26531274,Tupaia_glis:82.10220708)129:7.72098034)128:6.63920175)133:8.99739162,(Dasypus_novemcinctus:66.01169357,Bradypus_variegatus:66.01169357)127:39.44808722)136:53.13780679)126:18.32991064,Tachyglossus_aculeatus:176.92749821)142:134.97642315);
